# Supplementary material for: Network-based approaches elucidate differences within APOBEC and clock-like signatures in breast cancer
Source: Genome Med. 2020 May 29;12:52. doi: 10.1186/s13073-020-00745-2 (PMC7260830; doi:10.1186/s13073-020-00745-2)
Supplement: Supplementary file 2 — Additional file 2 Supplemental table S2: genes and GO terms for expression correlation modules. [file 13073_2020_745_MOESM2_ESM.xlsx]

## Sheet: aC1
Table S2-1: Cluster aC1
aC1: 614 genes	FAM134B,CCNG2,KIF16B,TENC1,ATP1A4,RAD17,OCIAD1,ZNF214,EVL,SERPI11,TMEM91,BTRC,STARD13,PTPRT,EPB41L4A,PCM1,C3orf18,GALNT7,MAP2K4,AL132716.2,ZNF540,C16orf71,KLHL5,ANUBL1,ANXA9,VWA2,ATP6AP1L,ALCAM,ANKRA2,DUSP16,IGFBP4,CD151,UMOD,HNRNPH2,V3,CYB5R1,C9orf68,LRRC31,P2RY12,CRY2,CPEB2,ACOT4,TMEM87A,GPR81,UGCG,CAB39L,SLC44A4,C12orf57,C14orf148,KIAA1324,PGPEP1,AC079061.1,LEO1,DHCR24,SPATA4,GP2,FAM161B,C6orf…
GO	genes	k: number of selected genes in GO term	n: number of genes in GO term	pv
GO_CILIUM_MORPHOGENESIS	ABLIM3,ARL3,BBS4,BBS5,C10orf92,C14orf45,CCDC103,DYNC2H1,DYNC2LI1,DYX1C1,IFT74,IFT88,KIAA1377,LRRC6,NME5,PCM1,RAB17,RSPH1,SPATA6,SPEF2,TCTN1,TCTN2,TEKT3,TTC30A,TTC8,ZMYND10	26	207	6.21176e-10
GO_CILIUM_ORGANIZATION	ABLIM3,ARL3,BBS4,BBS5,C10orf92,C14orf45,CCDC103,DYNC2H1,DYNC2LI1,DYX1C1,IFT74,KIAA1377,LRRC6,NME5,PCM1,RAB17,RSPH1,SPATA6,SPEF2,TCTN2,TTC30A,TTC8,ZMYND10	23	188	9.50157e-09
GO_CELLULAR_COMPONENT_ASSEMBLY_INVOLVED_IN_MORPHOGENESIS	ABLIM3,BBS4,BBS5,C10orf92,C14orf45,CCDC103,DYNC2H1,DYNC2LI1,DYX1C1,IFT74,KBTBD10,KIAA1377,LRRC6,NME5,PCM1,RAB17,RSPH1,SPATA6,SPEF2,TCTN2,TMF1,TTC30A,TTC8,ZMYND10	24	246	3.52453e-07
GO_CELL_PROJECTION_ASSEMBLY	ABLIM3,ARFIP2,BBS4,BBS5,C10orf92,C14orf45,CCDC103,DYNC2H1,DYNC2LI1,DYX1C1,FGD3,IFT74,KIAA1377,LRRC6,NME5,P2RY12,PCM1,RAB17,RSPH1,SPATA6,SPEF2,TCTN2,TTC30A,TTC8,ZMYND10	25	264	3.54965e-07
GO_CELL_PART_MORPHOGENESIS	ABLIM3,ALCAM,APBB2,ARL3,BBS4,BBS5,BCL2,BMPR1B,C10orf92,C14orf45,CCDC103,DCLK1,DYNC2H1,DYNC2LI1,DYX1C1,EVL,FMOD,GATA3,IFT74,IFT88,KIAA1377,LAMB2,LRRC6,MAPT,NME5,NTN4,PCM1,RAB17,RSPH1,SIAH2,SNX1,SPATA6,SPEF2,SPG11,SPTBN4,TCTN1,TCTN2,TEKT3,TTC30A,TTC8,ZMYND10,ZNF280D	42	633	1.08249e-06
GO_ORGANIC_ACID_CATABOLIC_PROCESS	ABAT,ACADSB,ACOT4,ACOX2,ALDH6A1,C9orf103,CRAT,DDO,ETFDH,GLUL,HMGCL,HNMT,IVD,MCCC2,PEX7,QDPR,SCP2,SLC27A2,TAT	19	205	1.21314e-05
GO_CELL_PROJECTION_ORGANIZATION	ABLIM3,ALCAM,APBB2,ARFIP2,ARL3,BBS4,BBS5,BCL2,BMPR1B,BTG2,C10orf92,C14orf45,C1orf88,CCDC103,DCLK1,DYNC2H1,DYNC2LI1,DYX1C1,EVL,FGD3,FMOD,FRY,GATA3,IFT74,IFT88,KIAA1377,LAMB2,LIMA1,LRRC6,MAPT,NME5,NTN4,P2RY12,PCM1,RAB17,RSPH1,RTN4RL1,SIAH2,SNX1,SPATA6,SPEF2,SPG11,SPTBN4,TCTN1,TCTN2,TEKT3,TTC30A,TTC8,ZMYND10,ZNF280D	50	902	1.70876e-05
GO_MOTILE_CILIUM_ASSEMBLY	BBS5,C14orf45,LRRC6,SPATA6,ZMYND10	5	15	5.2854e-05
GO_FATTY_ACID_BETA_OXIDATION	ACADSB,ACOX2,CRAT,ETFDH,IVD,PEX7,SCP2,SLC27A2	8	51	0.000117858
GO_CELLULAR_COMPONENT_MORPHOGENESIS	ABLIM3,ALCAM,APBB2,ARL3,BBS4,BBS5,BCL2,BMPR1B,C10orf92,C14orf45,CABP4,CCDC103,DCLK1,DYNC2H1,DYNC2LI1,DYX1C1,EVL,FMOD,FRY,FZD4,GATA3,IFT74,IFT88,KBTBD10,KIAA1377,LAMB2,LRRC6,MAPT,NME5,NTN4,PCM1,RAB17,RSPH1,SIAH2,SNX1,SPATA6,SPEF2,SPG11,SPTBN4,TCTN1,TCTN2,TEKT3,TMF1,TTC30A,TTC8,ZMYND10,ZNF280D	47	900	0.00012855
GO_MICROTUBULE_BASED_MOVEMENT	ARL3,C10orf92,CCDC103,DYNC2H1,DYX1C1,FYCO1,IFT74,KIF12,KIF13B,KIF16B,KIF9,LRRC6,MAPT,NME5,PCM1,SPG11,TTC30A	17	205	0.000137738
GO_INNER_DYNEIN_ARM_ASSEMBLY	CCDC103,DYX1C1,LRRC6,ZMYND10	4	11	0.000213781
GO_LIPID_OXIDATION	ACADSB,ACOX2,ACSM1,CRAT,ETFDH,IVD,PEX7,SCP2,SLC27A2	9	70	0.000216442
GO_AXONEME_ASSEMBLY	C10orf92,CCDC103,DYX1C1,LRRC6,RSPH1,SPEF2,ZMYND10	7	44	0.000287195
GO_OUTER_DYNEIN_ARM_ASSEMBLY	CCDC103,DYX1C1,LRRC6,ZMYND10	4	12	0.000313166
GO_OXIDATION_REDUCTION_PROCESS	ACADSB,ACOX2,ACSM1,AKR7A3,AKR7L,ALDH6A1,C20orf26,CBR4,COQ7,CRAT,CYB5A,CYB5R1,CYBRD1,CYP21A2,CYP2A6,CYP2B6,CYP4F22,CYP4X1,CYP4Z1,DDO,DEGS2,DHCR24,ETFDH,FMO5,GPD1L,HIGD1A,IL6ST,IVD,KDM4B,ME3,MOSC2,P4HTM,PDHB,PEX7,PHYHD1,PTGR1,PTGR2,QDPR,SCP2,SIRT3,SLC27A2,SUCLA2,UGDH,WDR93,ZADH2	45	898	0.000437459
GO_BRANCHED_CHAIN_AMINO_ACID_METABOLIC_PROCESS	ACADSB,ALDH6A1,HMGCL,IVD,MCCC2	5	23	0.000486523
GO_CELLULAR_AMINO_ACID_CATABOLIC_PROCESS	ABAT,ACADSB,ALDH6A1,DDO,GLUL,HMGCL,HNMT,IVD,MCCC2,QDPR,TAT	11	112	0.000497642
GO_MONOCARBOXYLIC_ACID_CATABOLIC_PROCESS	ABAT,ACADSB,ACOX2,C9orf103,CRAT,ETFDH,IVD,PEX7,SCP2,SLC27A2	10	96	0.000557172
GO_FATTY_ACID_METABOLIC_PROCESS	ACADSB,ACOT4,ACOX2,ACSF2,ACSM1,CBR4,CRAT,CYP2A6,CYP2B6,ELOVL5,EPHX2,ETFDH,HPGDS,IVD,PEX7,PTGR1,PTGR2,SCP2,SLC27A2,XBP1	20	296	0.00057052
GO_AXON_EXTENSION	ALCAM,DCLK1,FMOD,LAMB2,MAPT,SPG11	6	37	0.000703689
GO_SMALL_MOLECULE_CATABOLIC_PROCESS	ABAT,ACADSB,ACOT4,ACOX2,ALDH6A1,C9orf103,CRAT,DDO,ETFDH,GLUL,HMGCL,HNMT,IVD,MCCC2,NUDT9,PEX7,QDPR,RBKS,SCP2,SLC27A2,TAT	21	328	0.000842962
GO_PROTEIN_TRANSPORT_ALONG_MICROTUBULE	ARL3,DYNC2H1,IFT74,PCM1,TTC30A	5	27	0.00105843
GO_FATTY_ACID_CATABOLIC_PROCESS	ACADSB,ACOX2,CRAT,ETFDH,IVD,PEX7,SCP2,SLC27A2	8	73	0.00140774
GO_ORGANIC_ACID_METABOLIC_PROCESS	ABAT,ABHD14B,ACADSB,ACOT4,ACOX2,ACSF2,ACSM1,ADSSL1,ALDH6A1,ATP8B1,C9orf103,CBR4,CRAT,CYB5A,CYP2A6,CYP2B6,CYP4F22,DALRD3,DDO,ELOVL5,EPHX2,ETFDH,FMOD,GAMT,GLUL,HMGCL,HNMT,HPGDS,IVD,MCCC2,ME3,MOSC2,PDHB,PEX7,PTGR1,PTGR2,QDPR,SCP2,SLC27A2,SLC7A2,SLC7A8,SUCLA2,TAT,UGDH,XBP1	45	953	0.00147013
GO_NEURON_MIGRATION	APBB2,BBS4,CELSR1,DCLK1,DYX1C1,GATA3,MAPT,NTRK2,PCM1,PEX7	10	110	0.00160295
GO_FATTY_ACID_BETA_OXIDATION_USING_ACYL_COA_DEHYDROGENASE	ACADSB,ACOX2,ETFDH,IVD	4	18	0.00168035
GO_ORGANELLE_ASSEMBLY	ABLIM3,BBS4,BBS5,BECN1,C10orf92,C14orf45,CCDC103,CIRBP,DYNC2H1,DYNC2LI1,DYX1C1,IFT74,KBTBD10,KIAA1324,KIAA1377,LRRC6,NME5,PCM1,RAB17,RSPH1,SPATA6,SPEF2,TCTN2,TMF1,TTC30A,TTC8,ZMYND10	27	495	0.00186134
GO_ALPHA_AMINO_ACID_CATABOLIC_PROCESS	ALDH6A1,DDO,GLUL,HMGCL,HNMT,IVD,MCCC2,QDPR,TAT	9	95	0.00203591
GO_MONOCARBOXYLIC_ACID_METABOLIC_PROCESS	ABAT,ACADSB,ACOT4,ACOX2,ACSF2,ACSM1,ATP8B1,C9orf103,CBR4,CRAT,CYP2A6,CYP2B6,DDO,ELOVL5,EPHX2,ETFDH,HPGDS,IVD,MCCC2,ME3,PDHB,PEX7,PTGR1,PTGR2,SCP2,SLC27A2,XBP1	27	503	0.00232969
GO_ADIPOSE_TISSUE_DEVELOPMENT	BBS4,HMGCS2,RORC,SPG20,XBP1	5	32	0.0023372
GO_CYTOSKELETON_DEPENDENT_INTRACELLULAR_TRANSPORT	ARL3,DYNC2H1,FYCO1,IFT74,KIF13B,KIF16B,MAPT,PCM1,SPG11,TTC30A	10	116	0.00238225
GO_REGULATION_OF_PROTEIN_ACTIVATION_CASCADE	C4A,C4B,CD46,CFB,GPR77	5	35	0.00350281
GO_AXONEMAL_DYNEIN_COMPLEX_ASSEMBLY	CCDC103,DYX1C1,LRRC6,ZMYND10	4	22	0.00365693
GO_CILIUM_MOVEMENT	C10orf92,CCDC103,DYX1C1,LRRC6,NME5	5	36	0.00397027
GO_POSITIVE_REGULATION_OF_PROTEIN_ACETYLATION	GATA3,MUC1,RAPGEF3,TADA2B,XBP1	5	36	0.00397027
GO_RESPONSE_TO_XENOBIOTIC_STIMULUS	ACSM1,AKR7A3,AKR7L,CMBL,CYP2B6,EPHX2,GSTM2,GSTM3,RORC	9	105	0.00401682
GO_MICROTUBULE_BUNDLE_FORMATION	C10orf92,CCDC103,DYX1C1,LRRC6,RSPH1,SPEF2,ZMYND10	7	69	0.00428105
GO_SCF_DEPENDENT_PROTEASOMAL_UBIQUITIN_DEPENDENT_PROTEIN_CATABOLIC_PROCESS	BTRC,FBXL3,FBXO36,FBXO4	4	23	0.00432439
GO_LONG_CHAIN_FATTY_ACID_METABOLIC_PROCESS	ACOT4,CYP2A6,CYP2B6,ELOVL5,EPHX2,HPGDS,SCP2,SLC27A2	8	88	0.00457882
GO_REGULATION_OF_HORMONE_LEVELS	ABAT,ABCC8,AGTR1,C1QTNF3,CHST8,CPLX1,CYP21A2,DDO,ESR1,FOXA1,FZD4,GATA3,GIPR,GLUL,HPN,ICA1,KCNJ11,NPY1R,PTPRN2,RAPGEF3,RAPGEF4,SCP2,STC2,SYT9,TMF1	25	478	0.00462394
GO_NEURON_PROJECTION_EXTENSION	ALCAM,DCLK1,FMOD,LAMB2,MAPT,SPG11	6	53	0.00466211
GO_SMALL_MOLECULE_METABOLIC_PROCESS	ABAT,ABHD14B,ACADSB,ACOT4,ACOX2,ACSF2,ACSM1,ADSSL1,ALDH6A1,ATP1A2,ATP8B1,C9orf103,CA12,CBR4,COQ7,CRAT,CYB5A,CYB5R1,CYP21A2,CYP2A6,CYP2B6,CYP4F22,DALRD3,DDO,DEGS2,DHCR24,ELOVL5,ENTPD5,EPHX2,ETFDH,FBP1,FMOD,GAMT,GLUL,GNPDA2,GPD1L,HMGCL,HMGCS2,HNMT,HPGDS,INPP4B,IVD,KCNJ11,MCCC2,ME3,MOSC2,NEIL1,NME5,NPY1R,NUDT12,NUDT9,OMA1,PDE11A,PDHB,PEX7,PPCS,PTGR1,PTGR2,QDPR,RBKS,SCP2,SLC27A2,SLC44A4,SLC7A2,SLC7A8…	71	1767	0.00528002
GO_PIGMENT_GRANULE_LOCALIZATION	BBS4,BBS5,RAB17,RAB27B	4	25	0.00589558
GO_POSITIVE_REGULATION_OF_CELLULAR_AMINE_METABOLIC_PROCESS	ABAT,GATA3,HPN	3	13	0.00593855
GO_FATTY_ACID_BETA_OXIDATION_USING_ACYL_COA_OXIDASE	ACOX2,CRAT,SCP2	3	13	0.00593855
GO_POSITIVE_REGULATION_OF_AUTOPHAGY	BECN1,BNIP3L,KIAA1324,SPTLC2,TMEM59,TRIM8,XBP1	7	75	0.00676926
GO_CELL_GROWTH	ALCAM,AR,BCL2,DCLK1,ENTPD5,FMOD,LAMB2,MAPT,SPG11,XBP1	10	135	0.00700229
GO_MICROTUBULE_BASED_PROCESS	ARL3,BBS4,C10orf92,CCDC103,DYNC2H1,DYX1C1,FGF10,FYCO1,HEPACAM2,IFT74,KIAA1377,KIF12,KIF13B,KIF16B,KIF9,LRRC6,MAPT,NEK10,NME5,PCM1,RSPH1,SPEF2,SPG11,TTC30A,TUBA3E,ZMYND10	26	522	0.00728848
GO_POSITIVE_REGULATION_OF_CELL_SIZE	RAPGEF3,RET,SLC26A5	3	14	0.00739342
GO_ANATOMICAL_STRUCTURE_FORMATION_INVOLVED_IN_MORPHOGENESIS	ABLIM3,ATP8B1,BBS4,BBS5,C10orf92,C14orf45,C16orf45,CCDC103,CELSR1,CHRD,CTR9,DUSP4,DYNC2H1,DYNC2LI1,DYX1C1,FGF10,FOXA1,GATA3,IFT74,KBTBD10,KCNH1,KIAA1377,KIF16B,LEO1,LFNG,LRRC6,NME5,PCM1,RAB17,RAPGEF3,RET,RHOB,RSPH1,SPATA6,SPEF2,TCTN1,TCTN2,TMF1,TTC30A,TTC8,XBP1,ZMYND10	42	957	0.00746187
GO_SPECIFICATION_OF_SYMMETRY	BBS4,BBS5,CCDC103,DYNC2H1,DYNC2LI1,DYX1C1,FGF10,IFT74,LRRC6	9	117	0.00809637
GO_ESTABLISHMENT_OF_LOCALIZATION_BY_MOVEMENT_ALONG_MICROTUBULE	ARL3,DYNC2H1,FYCO1,IFT74,MAPT,PCM1,SPG11,TTC30A	8	97	0.00817996
GO_REGULATION_OF_PROTEIN_TARGETING_TO_MITOCHONDRION	ABLIM3,BNIP3L,CYB5R1,HHAT,HNMT,LRRC46,OSCP1,UGCG	8	98	0.00868287
GO_LONG_TERM_MEMORY	CPEB3,GRIA1,NTRK2,PJA2	4	28	0.00889806
GO_REGULATION_OF_MRNA_3_END_PROCESSING	BTG2,CPEB3,CTR9,LEO1	4	28	0.00889806
GO_SMALL_GTPASE_MEDIATED_SIGNAL_TRANSDUCTION	AGTR1,ARFIP2,ARL3,CELSR1,DHCR24,DIRAS3,IQGAP2,RAB17,RAB19,RAB27B,RAB30,RAB5B,RALGPS2,RAPGEF3,RAPGEF4,RASEF,RERG,RHOB,SIAH2	19	352	0.00918539
GO_REGULATION_OF_SMOOTHENED_SIGNALING_PATHWAY	BTRC,CHRD,DYNC2H1,FGF10,FOXA1,TCTN1	6	62	0.00999165
GO_LIPID_MODIFICATION	ACADSB,ACOX2,ACSM1,CRAT,EPHX2,ERBB4,ETFDH,FGF10,FGF20,IVD,PEX7,SCP2,SLC27A2	13	210	0.0101121
GO_REGULATION_OF_PROTEIN_MATURATION	C4A,C4B,CD46,CFB,GPR77,HPN,TMEM59	7	82	0.0108734
GO_DICARBOXYLIC_ACID_CATABOLIC_PROCESS	ACOT4,DDO,GLUL	3	16	0.0108852
GO_SODIUM_ION_HOMEOSTASIS	ATP1A2,ATP1A4,SCN7A,SCNN1A	4	30	0.0113688
GO_POSITIVE_REGULATION_OF_CELLULAR_PROTEIN_LOCALIZATION	ABLIM3,AGR2,BCL2,BECN1,CYB5R1,ERBB4,GPD1L,HHAT,HNMT,LRRC46,OSCP1,PCM1,PDZK1,RAPGEF3,SORL1,TMEM30B,TRIM8,UGCG,XBP1	19	360	0.0114697
GO_REGULATION_OF_PROTEIN_ACETYLATION	GATA3,MUC1,RAPGEF3,SIRT3,TADA2B,XBP1	6	64	0.0115996
GO_DEVELOPMENTAL_GROWTH_INVOLVED_IN_MORPHOGENESIS	ALCAM,DCLK1,ESR1,FGF10,FMOD,LAMB2,MAPT,SPG11	8	104	0.0121994
GO_MOVEMENT_OF_CELL_OR_SUBCELLULAR_COMPONENT	AGTR1,ALCAM,APBB2,ARFIP2,ARL3,ATP1A4,BBS4,BMPR1B,C10orf92,C16orf45,CCDC103,CD151,CELSR1,CX3CR1,DCLK1,DIXDC1,DYNC2H1,DYX1C1,ERBB4,EVL,FGF10,FMOD,FYCO1,GATA3,GPD1L,IFT74,KIF12,KIF13B,KIF16B,KIF9,LAMB2,LRRC6,MAPT,NME5,NTN4,NTRK2,P2RY12,PCM1,PEX7,PLAT,RET,SIAH2,SLC7A8,SPG11,SPTBN4,STARD13,TEKT3,TMF1,TSPAN1,TTC30A,UMOD,ZNF280D	52	1275	0.0123487
GO_CELLULAR_PIGMENTATION	BBS4,BBS5,BCL2,RAB17,RAB27B	5	47	0.0123871
GO_REGULATION_OF_CELLULAR_LOCALIZATION	ABAT,ABCC8,ABLIM3,AGR2,AGTR1,AR,ATP1A2,BCL2,BECN1,BNIP3L,C1QTNF3,CPLX1,CYB5R1,ERBB4,FOXP1,GATA3,GIPR,GLUL,GOLPH3L,GPD1L,GPR77,GSTM2,HHAT,HNMT,ICA1,KCNJ11,LRRC46,LZTFL1,MAPT,MPV17L,NPY1R,NTRK2,OSCP1,P2RY12,PCM1,PDZK1,RAB27B,RAPGEF3,RAPGEF4,REEP6,RPH3AL,SCP2,SORL1,SYT9,SYTL2,SYTL5,TMEM30B,TMEM59,TMF1,TRIM8,UGCG,XBP1	52	1277	0.0126946
GO_POSITIVE_REGULATION_OF_MRNA_3_END_PROCESSING	BTG2,CPEB3,LEO1	3	17	0.012931
GO_REGULATION_OF_MULTICELLULAR_ORGANISM_GROWTH	BBS4,BCL2,GAMT,NPY1R,SPTBN4,STC2	6	66	0.0133818
GO_PATTERN_SPECIFICATION_PROCESS	BBS4,BBS5,BMI1,BMPR1B,BTG2,CCDC103,CELSR1,CHRD,DUSP6,DYNC2H1,DYNC2LI1,DYX1C1,ERBB4,FGF10,FOXA1,IFT74,LFNG,LMX1B,LRRC6,TCTN1,TTC8	21	418	0.0136406
GO_REGULATION_OF_ESTABLISHMENT_OF_PROTEIN_LOCALIZATION_TO_MITOCHONDRION	ABLIM3,BCL2,BNIP3L,CYB5R1,HHAT,HNMT,LRRC46,OSCP1,UGCG	9	128	0.0140827
GO_EPITHELIAL_CILIUM_MOVEMENT	CCDC103,LRRC6,NME5	3	18	0.0151811
GO_EPOXYGENASE_P450_PATHWAY	CYP2A6,CYP2B6,EPHX2	3	18	0.0151811
GO_UNSATURATED_FATTY_ACID_METABOLIC_PROCESS	CYP2A6,CYP2B6,ELOVL5,EPHX2,HPGDS,PTGR1,PTGR2,SCP2	8	109	0.0158489
GO_NEGATIVE_REGULATION_OF_APOPTOTIC_SIGNALING_PATHWAY	AR,BCL2,CX3CR1,FGF10,IGBP1,MEIS3,MPV17L,MUC1,NME5,SH3RF1,SIAH2,XBP1	12	200	0.0164706
GO_RESPONSE_TO_NICOTINE	ABAT,ATP1A2,BCL2,KCNJ11,RAPGEF3	5	51	0.0172342
GO_CALCIUM_ION_REGULATED_EXOCYTOSIS_OF_NEUROTRANSMITTER	RPH3AL,SYT9,SYTL2,SYTL5	4	34	0.0175366
GO_REGULATION_OF_MICROTUBULE_BASED_MOVEMENT	BBS4,IGBP1,MAPT	3	19	0.0176378
GO_DORSAL_VENTRAL_PATTERN_FORMATION	BMPR1B,CHRD,DUSP6,DYNC2H1,FOXA1,LMX1B,TCTN1	7	91	0.0184809
GO_RESPONSE_TO_DRUG	ABAT,ABCC8,ADSSL1,ATP8B1,BCL2,BECN1,COQ7,CYP2A6,CYP2B6,DUSP6,FBP1,GATA3,HMGCS2,KCNJ11,PDZK1,QDPR,RAPGEF3,RET,RPH3AL,SLC22A18,SLC26A5	21	431	0.0185422
GO_REGULATION_OF_HUMORAL_IMMUNE_RESPONSE	C4A,C4B,CD46,CFB,GPR77	5	52	0.0186167
GO_RETINA_HOMEOSTASIS	AZGP1,BBS4,NXNL1,NXNL2,PIP,ZG16B	6	71	0.0186564
GO_BILE_ACID_METABOLIC_PROCESS	ACOX2,ATP8B1,SCP2,SLC27A2	4	35	0.0193474
GO_RESPONSE_TO_IRON_ION	ABAT,BCL2,CYBRD1,TFF1	4	35	0.0193474
GO_LOCOMOTORY_BEHAVIOR	ABAT,ATP1A2,CELSR1,FZD4,GLRB,HPGDS,MAPT,NOVA1,NPY1R,SEZ6L,SPTBN4	11	181	0.0194004
GO_PROTEIN_COMPLEX_LOCALIZATION	ARL3,DYNC2H1,IFT74,PCM1,TTC30A	5	53	0.0200703
GO_CELLULAR_RESPONSE_TO_AMINO_ACID_STIMULUS	CPEB3,HMGCS2,NTRK2,RAPGEF3,XBP1	5	53	0.0200703
GO_RESPONSE_TO_MUSCLE_ACTIVITY	ADSSL1,SRL,TENC1	3	20	0.0203024
GO_REFLEX	GLRB,HPN,NPNT	3	20	0.0203024
GO_BILE_ACID_BIOSYNTHETIC_PROCESS	ACOX2,SCP2,SLC27A2	3	20	0.0203024
GO_FEMALE_SEX_DIFFERENTIATION	BCL2,BMPR1B,DACH1,ESR1,FGF10,FZD4,LFNG,NRIP1	8	116	0.0222009
GO_POSITIVE_REGULATION_OF_INTRACELLULAR_PROTEIN_TRANSPORT	ABLIM3,CYB5R1,ERBB4,HHAT,HNMT,LRRC46,OSCP1,PCM1,PDZK1,RAPGEF3,SORL1,TMEM30B,UGCG,XBP1	14	258	0.0222751
GO_REGULATION_OF_ACUTE_INFLAMMATORY_RESPONSE	C4A,C4B,CD46,CFB,GPR77,IL6ST	6	74	0.0224227
GO_FATTY_ACID_DERIVATIVE_METABOLIC_PROCESS	CYP2A6,CYP2B6,CYP4F22,EPHX2,HPGDS,PTGR1,PTGR2	7	96	0.0240265
GO_DEPHOSPHORYLATION	BCL2,BTRC,CTDSPL,DUSP16,DUSP4,DUSP6,EPHX2,FBP1,INPP4B,NT5DC1,PHOSPHO2,PTP4A2,PTPRN2,PTPRT,TENC1	15	286	0.0241259
GO_SMALL_MOLECULE_BIOSYNTHETIC_PROCESS	ABAT,ACOX2,ACSM1,CBR4,COQ7,CYB5R1,DHCR24,ELOVL5,FBP1,GAMT,GLUL,HMGCL,HMGCS2,HPGDS,SCP2,SLC27A2,SLC44A4,SPTLC2,SUCLA2,UGDH,XBP1	21	443	0.0241965
GO_GLUTATHIONE_DERIVATIVE_METABOLIC_PROCESS	GSTM2,GSTM3,HPGDS	3	22	0.0262575
GO_REGULATION_OF_NEUROTRANSMITTER_LEVELS	ABAT,ATP1A2,CPLX1,GLUL,NTRK2,PTPRN2,RPH3AL,SLC44A4,SYT9,SYTL2,SYTL5	11	190	0.0265848
GO_DEVELOPMENTAL_CELL_GROWTH	ALCAM,DCLK1,FMOD,LAMB2,MAPT,SPG11	6	77	0.0266697
GO_ORGANONITROGEN_COMPOUND_CATABOLIC_PROCESS	ABAT,ACADSB,ALDH6A1,DDO,FMOD,GLUL,HMGCL,HNMT,IVD,MCCC2,NEIL1,NUDT12,NUDT9,PDE11A,PGLYRP2,QDPR,TAT	17	343	0.0277078
GO_DRUG_METABOLIC_PROCESS	CYP2A6,CYP2B6,EPHX2,FMO5	4	39	0.0277184
GO_PHOTORECEPTOR_CELL_DEVELOPMENT	ARL3,BBS4,CABP4,NTRK2	4	39	0.0277184
GO_HORMONE_TRANSPORT	CPLX1,FZD4,GATA3,PTPRN2,RAPGEF4,TMF1	6	78	0.0281959
GO_RESPONSE_TO_AUDITORY_STIMULUS	NTRK2,SLC26A5,XPA	3	23	0.0295475
GO_PROSTATE_GLAND_MORPHOGENESIS	ESR1,FGF10,FOXA1	3	23	0.0295475
GO_NONMOTILE_PRIMARY_CILIUM_ASSEMBLY	BBS4,KIAA1377,PCM1	3	23	0.0295475
GO_REGULATION_OF_MITOCHONDRION_ORGANIZATION	ABLIM3,BCL2,BECN1,BNIP3L,CYB5R1,HHAT,HNMT,LRRC46,MPV17L,OMA1,OSCP1,UGCG	12	218	0.0297683
GO_DICARBOXYLIC_ACID_METABOLIC_PROCESS	ACOT4,ADSSL1,DDO,GLUL,ME3,SUCLA2,TAT	7	101	0.0306206
GO_TUBE_MORPHOGENESIS	AGR2,BBS4,BBS5,BCL2,BTRC,CCDC103,CELSR1,ESR1,FGF10,FOXA1,GATA3,NPNT,RET,RHOB,STARD13,TCTN1	16	323	0.032162
GO_PROSTATE_GLAND_DEVELOPMENT	AR,ESR1,FGF10,FOXA1	4	41	0.0325974
GO_IONOTROPIC_GLUTAMATE_RECEPTOR_SIGNALING_PATHWAY	GRIA1,GRIA2,GRIK3	3	24	0.0330444
GO_AXON_REGENERATION	BCL2,LAMB2,RTN4RL1	3	24	0.0330444
GO_BENZENE_CONTAINING_COMPOUND_METABOLIC_PROCESS	ACSM1,GSTM2,GSTM3	3	24	0.0330444
GO_METANEPHROS_DEVELOPMENT	BCL2,FGF10,GATA3,LAMB2,RET,UMOD	6	81	0.0331162
GO_CALCIUM_ION_REGULATED_EXOCYTOSIS	CPLX1,RAPGEF4,RPH3AL,SYT9,SYTL2,SYTL5	6	81	0.0331162
GO_POSITIVE_REGULATION_OF_ESTABLISHMENT_OF_PROTEIN_LOCALIZATION	ABAT,ABLIM3,AGR2,BCL2,C1QTNF3,CYB5R1,ERBB4,GATA3,GIPR,GLUL,GOLPH3L,HHAT,HNMT,LRRC46,OSCP1,PCM1,PDZK1,RAPGEF3,RPH3AL,SORL1,TMEM30B,UGCG,XBP1	23	514	0.0337453
GO_SIGNAL_RELEASE	CPLX1,FZD4,GATA3,PTPRN2,RAPGEF4,RPH3AL,SYT9,SYTL2,SYTL5,TMF1	10	173	0.0338048
GO_NEGATIVE_REGULATION_OF_GTPASE_ACTIVITY	BBS4,CPEB2,IQGAP2,PTPRN2	4	42	0.0352131
GO_VESICLE_LOCALIZATION	BBS4,BBS5,CPLX1,FYCO1,GRIA1,RAB17,RAB27B,RPH3AL,SEC23IP,SYT9,SYTL2,SYTL5	12	224	0.035567
GO_THIOESTER_METABOLIC_PROCESS	ACOT4,ACSF2,ELOVL5,HMGCL,PDHB,SUCLA2	6	83	0.0366871
GO_DRUG_TRANSPORT	ATP8B1,PDZK1,SLC22A18	3	25	0.0367465
GO_EPITHELIAL_TUBE_BRANCHING_INVOLVED_IN_LUNG_MORPHOGENESIS	CELSR1,FGF10,FOXA1	3	25	0.0367465
GO_LUNG_CELL_DIFFERENTIATION	AGR2,FGF10,FOXA1	3	25	0.0367465
GO_GROWTH	ALCAM,AR,BCL2,BMPR1B,CTR9,DCLK1,ENTPD5,ERBB4,ESR1,FGF10,FMOD,GATA3,LAMB2,MAPT,PGLYRP2,SPG11,TENC1,XBP1,XPA	19	410	0.0375824
GO_CERAMIDE_BIOSYNTHETIC_PROCESS	DEGS2,SPTLC2,ST8SIA6,UGCG	4	43	0.0379468
GO_CELLULAR_AMINO_ACID_METABOLIC_PROCESS	ABAT,ACADSB,ADSSL1,ALDH6A1,DALRD3,DDO,GAMT,GLUL,HMGCL,HNMT,IVD,MCCC2,QDPR,SLC7A2,SLC7A8,TAT	16	332	0.039736
GO_POTASSIUM_ION_TRANSPORT	ABCC8,ATP1A2,ATP1A4,HPN,KCND3,KCNE4,KCNH1,KCNJ11,P2RY12	9	154	0.0402657
GO_PROSTATE_GLANDULAR_ACINUS_DEVELOPMENT	ESR1,FOXA1	2	11	0.0404223
GO_KETONE_BODY_METABOLIC_PROCESS	HMGCL,HMGCS2	2	11	0.0404223
GO_POSITIVE_REGULATION_OF_PROTEIN_LOCALIZATION_TO_CELL_SURFACE	ERBB4,GPD1L	2	11	0.0404223
GO_POSITIVE_REGULATION_OF_HORMONE_METABOLIC_PROCESS	GATA3,HPN	2	11	0.0404223
GO_EXOGENOUS_DRUG_CATABOLIC_PROCESS	CYP2A6,CYP2B6	2	11	0.0404223
GO_ENDOTHELIAL_TUBE_MORPHOGENESIS	RHOB,STARD13	2	11	0.0404223
GO_ASPARTATE_METABOLIC_PROCESS	ADSSL1,DDO	2	11	0.0404223
GO_REGULATION_OF_NUCLEAR_TRANSCRIBED_MRNA_POLY_A_TAIL_SHORTENING	BTG2,CPEB3	2	11	0.0404223
GO_REGULATION_OF_MRNA_POLYADENYLATION	CPEB3,CTR9	2	11	0.0404223
GO_NEGATIVE_REGULATION_OF_CYTOSOLIC_CALCIUM_ION_CONCENTRATION	ATP1A2,NPY1R	2	11	0.0404223
GO_URETER_DEVELOPMENT	GATA3,RET	2	11	0.0404223
GO_DIOL_METABOLIC_PROCESS	DEGS2,SPTLC2	2	11	0.0404223
GO_ERYTHROSE_4_PHOSPHATE_PHOSPHOENOLPYRUVATE_FAMILY_AMINO_ACID_METABOLIC_PROCESS	QDPR,TAT	2	11	0.0404223
GO_LYMPHOID_PROGENITOR_CELL_DIFFERENTIATION	BCL2,GATA3	2	11	0.0404223
GO_POSITIVE_REGULATION_OF_CHROMATIN_MODIFICATION	CTR9,GATA3,MUC1,MYB,TADA2B,XBP1	6	85	0.0404956
GO_REGULATION_OF_CELLULAR_PROTEIN_LOCALIZATION	ABLIM3,AGR2,AR,BCL2,BECN1,BNIP3L,C1QTNF3,CYB5R1,ERBB4,GPD1L,HHAT,HNMT,LRRC46,LZTFL1,OSCP1,PCM1,PDZK1,RAPGEF3,SORL1,TMEM30B,TMEM59,TRIM8,UGCG,XBP1	24	552	0.0405398
GO_INACTIVATION_OF_MAPK_ACTIVITY	DUSP16,DUSP4,DUSP6	3	26	0.0406517
GO_REGULATION_OF_HORMONE_METABOLIC_PROCESS	GATA3,HPN,STC2	3	26	0.0406517
GO_BICARBONATE_TRANSPORT	CA12,CYB5R1,SLC26A3,SLC26A5	4	44	0.0407989
GO_ENDOCRINE_PROCESS	AGTR1,FZD4,GATA3,TMF1	4	44	0.0407989
GO_NEUROTRANSMITTER_TRANSPORT	ATP1A2,CPLX1,GLUL,ICA1,PTPRN2,RPH3AL,SYT9,SYTL2,SYTL5	9	155	0.0416779
GO_NEURON_PROJECTION_GUIDANCE	ALCAM,APBB2,BMPR1B,EVL,FMOD,GATA3,LAMB2,NTN4,SIAH2,SPTBN4,ZNF280D	11	205	0.0425352
GO_ALPHA_BETA_T_CELL_DIFFERENTIATION	BCL2,FOXP1,GATA3,RORC	4	45	0.0437693
GO_NEGATIVE_REGULATION_OF_LYMPHOCYTE_APOPTOTIC_PROCESS	FOXP1,PIP,RORC	3	27	0.0447573
GO_CENTRAL_NERVOUS_SYSTEM_NEURON_AXONOGENESIS	DCLK1,SPTBN4,TCTN1	3	27	0.0447573
GO_PROSTANOID_METABOLIC_PROCESS	HPGDS,PTGR1,PTGR2	3	27	0.0447573
GO_REGULATION_OF_HISTONE_H3_K4_METHYLATION	CTR9,GATA3,MYB	3	27	0.0447573
GO_LIPID_HOMEOSTASIS	ACADSB,ACOX2,ACSM1,C1QTNF3,EPHX2,IVD,XBP1	7	110	0.0453468
GO_OVULATION_CYCLE_PROCESS	BCL2,BMPR1B,ESR1,FZD4,LFNG,NRIP1	6	88	0.0466616
GO_REGULATION_OF_EXTRINSIC_APOPTOTIC_SIGNALING_PATHWAY_IN_ABSENCE_OF_LIGAND	BCL2,CX3CR1,FGF10,RET	4	46	0.0468579
GO_MAMMARY_GLAND_EPITHELIAL_CELL_PROLIFERATION	BTRC,ESR1	2	12	0.0475727
GO_CELLULAR_POTASSIUM_ION_HOMEOSTASIS	ATP1A2,ATP1A4	2	12	0.0475727
GO_NEURON_PROJECTION_EXTENSION_INVOLVED_IN_NEURON_PROJECTION_GUIDANCE	ALCAM,FMOD	2	12	0.0475727
GO_L_AMINO_ACID_IMPORT	SLC1A1,SLC7A2	2	12	0.0475727
GO_SODIUM_ION_EXPORT	ATP1A2,ATP1A4	2	12	0.0475727
GO_NEGATIVE_REGULATION_OF_MULTICELLULAR_ORGANISMAL_METABOLIC_PROCESS	CST3,RAPGEF3	2	12	0.0475727
GO_OXALATE_TRANSPORT	SLC26A3,SLC26A5	2	12	0.0475727
GO_REGULATION_OF_NOTCH_SIGNALING_PATHWAY	CD46,FGF10,IL6ST,LFNG,TSPAN15	5	67	0.0484442
GO_CELL_MORPHOGENESIS_INVOLVED_IN_NEURON_DIFFERENTIATION	ALCAM,APBB2,BCL2,BMPR1B,CABP4,DCLK1,EVL,FMOD,GATA3,LAMB2,MAPT,NTN4,SIAH2,SPG11,SPTBN4,TCTN1,ZNF280D	17	368	0.048447
GO_MAMMARY_GLAND_DUCT_MORPHOGENESIS	BTRC,ESR1,FGF10	3	28	0.0490604
GO_GLUTAMATE_SECRETION	CPLX1,NTRK2,SLC1A1	3	28	0.0490604
GO_REGULATION_OF_HORMONE_SECRETION	ABAT,ABCC8,AGTR1,C1QTNF3,GIPR,GLUL,ICA1,KCNJ11,NPY1R,RAPGEF3,RAPGEF4,SYT9,TMF1	13	262	0.0494258

## Sheet: aC2
Table S2-2: Cluster aC2
aC2: 189 genes	GNMT,SESN1,COL4A6,C20orf95,MPP7,GOLM1,THUMPD1,ZFYVE21,SNTN,DNMBP,SYF2,RSPH3,ACSM5,AMACR,ZCCHC24,ZNF484,TRIM58,ROBO2,KERA,OR14A16,INTS12,ZFP14,ZNF483,G14,OMD,DENND2D,WDR19,ZNF655,CORO2A,VPS36,MATN3,ZNF546,C5orf44,EFHA1,CCDC132,SHROOM3,C5orf53,ANG,GPR177,IQUB,HSPA2,C10orf112,STAM2,FAM82A1,SLC40A1,BLOC1S1,AL391421.4,ADRA2A,THPO,ZNF181,CDC37L1,TTC30B,TBC1D12,PHF15,SUCLG2,TC2N,TTC1,CCNH,AL359392.1,SER…
GO	genes	k: number of selected genes in GO term	n: number of genes in GO term	pv
GO_KERATAN_SULFATE_CATABOLIC_PROCESS	KERA,OGN,OMD	3	12	0.00015487
GO_CELL_PROJECTION_ORGANIZATION	BLOC1S1,CLMN,CUL3,DCDC2,DICER1,ECM2,FLRT3,IQUB,KERA,LRGUK,NEDD4,NEFL,OGN,OMD,RB1,ROBO2,TTC30B,USP33,WDR19	19	902	0.000618088
GO_RETROGRADE_TRANSPORT_VESICLE_RECYCLING_WITHIN_GOLGI	GOLGA5,RGPD8,TRIP11	3	24	0.00131445
GO_NEURON_PROJECTION_DEVELOPMENT	BLOC1S1,CLMN,DICER1,ECM2,FLRT3,KERA,NEDD4,NEFL,OGN,OMD,RB1,ROBO2,USP33	13	545	0.00154512
GO_KERATAN_SULFATE_BIOSYNTHETIC_PROCESS	KERA,OGN,OMD	3	28	0.00207132
GO_KERATAN_SULFATE_METABOLIC_PROCESS	KERA,OGN,OMD	3	33	0.00333632
GO_CELLULAR_COMPONENT_MORPHOGENESIS	CUL3,DICER1,ECM2,FLRT3,HGF,IQUB,KERA,LRGUK,NEFL,OGN,OMD,RB1,ROBO2,SHROOM3,TTC30B,USP33,WDR19	17	900	0.00372304
GO_POSITIVE_REGULATION_OF_MYELINATION	DICER1,HGF	2	11	0.00431587
GO_REGULATION_OF_PHOSPHOLIPASE_A2_ACTIVITY	ANG,PLA2R1	2	11	0.00431587
GO_POSITIVE_REGULATION_OF_POTASSIUM_ION_TRANSPORT	ADRA2A,AKAP9,HBP1	3	38	0.00498946
GO_ROUNDABOUT_SIGNALING_PATHWAY	OGN,ROBO2	2	12	0.00514807
GO_SULFUR_COMPOUND_CATABOLIC_PROCESS	KERA,OGN,OMD	3	39	0.00536938
GO_CELL_PART_MORPHOGENESIS	DICER1,ECM2,FLRT3,IQUB,KERA,LRGUK,NEFL,OGN,OMD,ROBO2,TTC30B,USP33,WDR19	13	633	0.00552196
GO_POSITIVE_REGULATION_OF_MITOTIC_SISTER_CHROMATID_SEPARATION	CUL3,RB1	2	14	0.00701355
GO_REGULATION_OF_POTASSIUM_ION_TRANSPORT	ADRA2A,AKAP9,HBP1,NEDD4	4	83	0.0070483
GO_INTRA_GOLGI_VESICLE_MEDIATED_TRANSPORT	GOLGA5,RGPD8,TRIP11	3	47	0.00903351
GO_VESICLE_MEDIATED_TRANSPORT	BLOC1S1,C16orf62,CCDC132,CDC37L1,CUL3,DCTN4,GOLGA5,HGF,MARCH2,NEDD4,PLA2R1,RGPD8,STEAP2,STON2,SYT6,TC2N,TGFB3,TREM2,TRIP11,USP33	20	1239	0.00952865
GO_NEURON_DEVELOPMENT	BLOC1S1,CLMN,DICER1,ECM2,FLRT3,KERA,NEDD4,NEFL,OGN,OMD,RB1,ROBO2,USP33	13	687	0.0105807
GO_UBIQUITIN_DEPENDENT_PROTEIN_CATABOLIC_PROCESS_VIA_THE_MULTIVESICULAR_BODY_SORTING_PATHWAY	NEDD4,VPS36	2	18	0.0115134
GO_NEURON_PROJECTION_MORPHOGENESIS	DICER1,ECM2,FLRT3,KERA,NEFL,OGN,OMD,ROBO2,USP33	9	402	0.0117806
GO_ESTABLISHMENT_OF_LOCALIZATION_BY_MOVEMENT_ALONG_MICROTUBULE	BLOC1S1,NEFL,TTC30B,WDR19	4	97	0.0120491
GO_CELL_CYCLE_ARREST	CUL3,HBP1,PRKAA2,RB1,SESN1	5	154	0.0136182
GO_ESTABLISHMENT_OF_PROTEIN_LOCALIZATION_TO_GOLGI	RGPD8,TRIP11	2	20	0.0141281
GO_NEGATIVE_REGULATION_OF_TRANSMEMBRANE_RECEPTOR_PROTEIN_SERINE_THREONINE_KINASE_SIGNALING_PATHWAY	ASPN,HTRA1,SYNJ2BP,TGFB3	4	102	0.0142714
GO_SYNAPTIC_VESICLE_LOCALIZATION	BLOC1S1,STON2,SYT6,TC2N	4	106	0.0162245
GO_ACTIVATION_OF_PROTEIN_KINASE_B_ACTIVITY	ADRA2A,ANG	2	22	0.0169733
GO_POSITIVE_REGULATION_OF_HEMOPOIESIS	EGR3,FOS,RB1,THPO,ZBTB16	5	163	0.0170171
GO_REGULATED_EXOCYTOSIS	CDC37L1,HGF,STEAP2,SYT6,TC2N,TGFB3	6	224	0.0170868
GO_MUCOPOLYSACCHARIDE_METABOLIC_PROCESS	HGF,KERA,OGN,OMD	4	108	0.0172608
GO_ESTABLISHMENT_OF_LOCALIZATION_IN_CELL	AFTPH,BLOC1S1,C16orf62,CCDC132,CUL3,DCTN4,EFHA1,GOLGA5,NEDD4,NEFL,PRKAA2,RGPD8,STAM2,STEAP2,STON2,SYNJ2BP,SYT6,TBC1D12,TC2N,TGFB3,TRIP11,TTC30B,VPS36,WDR19	24	1676	0.0184718
GO_POSITIVE_REGULATION_OF_NEUROLOGICAL_SYSTEM_PROCESS	DICER1,HGF	2	23	0.0184796
GO_CELL_MORPHOGENESIS_INVOLVED_IN_DIFFERENTIATION	CUL3,ECM2,FLRT3,HGF,KERA,OGN,OMD,RB1,ROBO2,USP33	10	513	0.0196994
GO_CELL_MORPHOGENESIS_INVOLVED_IN_NEURON_DIFFERENTIATION	ECM2,FLRT3,KERA,OGN,OMD,RB1,ROBO2,USP33	8	368	0.0200431
GO_REGULATION_OF_RESPONSE_TO_OXIDATIVE_STRESS	FUT8,HGF,SESN1	3	65	0.0216067
GO_POSITIVE_REGULATION_OF_CHROMOSOME_SEGREGATION	CUL3,RB1	2	25	0.0216536
GO_CYTOSKELETON_DEPENDENT_INTRACELLULAR_TRANSPORT	BLOC1S1,NEFL,TTC30B,WDR19	4	116	0.0218148
GO_MICROTUBULE_BASED_PROCESS	AKAP9,BLOC1S1,LRGUK,NEFL,NEK9,ROPN1L,TTC30B,TUBA3D,USP33,WDR19	10	522	0.0219072
GO_NEGATIVE_REGULATION_OF_TRANSFORMING_GROWTH_FACTOR_BETA_RECEPTOR_SIGNALING_PATHWAY	ASPN,HTRA1,TGFB3	3	66	0.0224873
GO_ANTEROGRADE_AXONAL_TRANSPORT	BLOC1S1,NEFL	2	26	0.0233193
GO_RESPONSE_TO_CORTICOSTERONE	FOS,NEFL	2	26	0.0233193
GO_REGULATION_OF_DNA_TEMPLATED_TRANSCRIPTION_IN_RESPONSE_TO_STRESS	C8orf4,CREB3L1,NEDD4	3	67	0.0233872
GO_PROTEIN_POLYMERIZATION	AKAP9,ANG,NEFL	3	67	0.0233872
GO_AMINOGLYCAN_CATABOLIC_PROCESS	KERA,OGN,OMD	3	68	0.0243064
GO_IN_UTERO_EMBRYONIC_DEVELOPMENT	CUL3,FUT8,NLRP5,RTF1,SYF2,TGFB3,WDR19	7	311	0.0243847
GO_NEGATIVE_REGULATION_OF_CELLULAR_RESPONSE_TO_GROWTH_FACTOR_STIMULUS	ASPN,HTRA1,NEDD4,TGFB3	4	121	0.0250005
GO_PROTEIN_TRANSPORT_ALONG_MICROTUBULE	TTC30B,WDR19	2	27	0.0250359
GO_GOLGI_VESICLE_TRANSPORT	C16orf62,CUL3,DCTN4,GOLGA5,RGPD8,STEAP2,TRIP11	7	319	0.0274912
GO_STEM_CELL_DIVISION	CUL3,ZBTB16	2	29	0.0286177
GO_REGULATION_OF_BIOMINERAL_TISSUE_DEVELOPMENT	ASPN,OMD,TGFB3	3	75	0.0312806
GO_POSITIVE_REGULATION_OF_LEUKOCYTE_DIFFERENTIATION	EGR3,FOS,RB1,ZBTB16	4	131	0.0321756
GO_MULTIVESICULAR_BODY_ORGANIZATION	STAM2,VPS36	2	31	0.032391
GO_ESTABLISHMENT_OF_PROTEIN_LOCALIZATION_TO_VACUOLE	NEDD4,VPS36	2	32	0.0343468
GO_REGULATION_OF_MYELINATION	DICER1,HGF	2	33	0.0363475
GO_POSITIVE_REGULATION_OF_RESPONSE_TO_CYTOKINE_STIMULUS	C5orf41,TREM2	2	33	0.0363475
GO_DENDRITIC_CELL_DIFFERENTIATION	BATF,TREM2	2	33	0.0363475
GO_PROTEIN_LOCALIZATION_TO_GOLGI_APPARATUS	RGPD8,TRIP11	2	33	0.0363475
GO_CELL_DEVELOPMENT	ANG,BLOC1S1,CLMN,CUL3,DICER1,ECM2,FLRT3,HGF,HSPA2,KERA,NEDD4,NEFL,OGN,OMD,RB1,ROBO2,SEMA3G,SHROOM3,USP33,ZBTB16	20	1426	0.0366509
GO_ORGANELLE_LOCALIZATION	BLOC1S1,CUL3,DCTN4,NEFL,STON2,SYNJ2BP,SYT6,TC2N	8	415	0.0371093
GO_POSITIVE_REGULATION_OF_MYELOID_CELL_DIFFERENTIATION	FOS,RB1,THPO	3	81	0.0380041
GO_CALCIUM_ION_REGULATED_EXOCYTOSIS_OF_NEUROTRANSMITTER	SYT6,TC2N	2	34	0.038392
GO_MICROTUBULE_BASED_MOVEMENT	BLOC1S1,NEFL,ROPN1L,TTC30B,WDR19	5	205	0.0401523
GO_REGULATION_OF_RESPONSE_TO_REACTIVE_OXYGEN_SPECIES	HGF,SESN1	2	35	0.0404795
GO_RESPONSE_TO_MINERALOCORTICOID	FOS,NEFL	2	35	0.0404795
GO_POSITIVE_REGULATION_OF_OSSIFICATION	HGF,TGFB3,ZBTB16	3	84	0.04162
GO_POSITIVE_REGULATION_OF_CYCLIN_DEPENDENT_PROTEIN_KINASE_ACTIVITY	CCNH,HSPA2	2	36	0.0426089
GO_NEGATIVE_REGULATION_OF_SMOOTH_MUSCLE_CELL_PROLIFERATION	ANG,OGN	2	36	0.0426089
GO_MITOCHONDRION_LOCALIZATION	NEFL,SYNJ2BP	2	36	0.0426089
GO_MOVEMENT_OF_CELL_OR_SUBCELLULAR_COMPONENT	ADRA2A,ANG,BLOC1S1,CUL3,CXCL14,DCDC2,EGR3,FLRT3,FUT8,HGF,NEFL,OGN,ROBO2,ROPN1L,SEMA3G,TTC30B,USP33,WDR19	18	1275	0.0438079
GO_REGULATION_OF_CALCIUM_ION_DEPENDENT_EXOCYTOSIS	ADRA2A,SYT6,TC2N	3	86	0.0441235
GO_AXO_DENDRITIC_TRANSPORT	BLOC1S1,NEFL	2	37	0.0447793
GO_TRICARBOXYLIC_ACID_METABOLIC_PROCESS	GLUD1,SUCLG2	2	37	0.0447793
GO_NEGATIVE_REGULATION_OF_CELL_COMMUNICATION	ADRA2A,ASPN,C5orf41,C8orf4,CREB3L1,CUL3,ELF1,FLRT3,HGF,HTRA1,NEDD4,PRKAA2,RB1,SLC24A2,STAM2,SYNJ2BP,TGFB3	17	1192	0.0456136
GO_OVULATION_CYCLE_PROCESS	ANG,ROBO2,TGFB3	3	88	0.0467005
GO_SULFUR_COMPOUND_METABOLIC_PROCESS	CLIC6,GNMT,GSTZ1,KERA,OGN,OMD,SUCLG2	7	359	0.0470592
GO_CYTOSOLIC_TRANSPORT	BLOC1S1,CCDC132,STON2,SYT6,TC2N	5	215	0.0475617
GO_ENERGY_DERIVATION_BY_OXIDATION_OF_ORGANIC_COMPOUNDS	BLOC1S1,GNMT,NDUFAF1,PGM5,SUCLG2	5	217	0.0491346
GO_NEGATIVE_CHEMOTAXIS	FLRT3,SEMA3G	2	39	0.0492396
GO_NEGATIVE_REGULATION_OF_RESPONSE_TO_ENDOPLASMIC_RETICULUM_STRESS	C5orf41,CREB3L1	2	39	0.0492396
GO_SYNAPTIC_VESICLE_CYCLE	STON2,SYT6,TC2N	3	90	0.0493503

## Sheet: aC3
Table S2-3: Cluster aC3
aC3: 528 genes	H1F0,CCDC56,ADCY1,C19orf39,TSPAN13,AGR3,FAM35A,CROT,KCNH6,TFAP2B,SCGB2A2,RARA,CEACAM6,C16orf93,BLVRA,SCGB1D2,TMEM184A,CCDC151,ELF2,MFAP1,MSI2,DHRS2,CHST15,RND1,ZMYM2,C15orf54,RBM47,ZMAT1,SHOC2,IER3,PNPLA2,AL022328.1,TPO,KIAA0556,STK39,TMBIM4,C5orf49,SIGIRR,FAM128A,TNK1,EFHC1,VAMP4,SLC4A8,ADPRHL1,PLCD4,ANKS1B,ZNF844,GPX4,USP40,ZBTB7B,CCDC19,C6orf70,CYP4B1,IFT140,TMPRSS6,HOXB3,BHLHE40,C9orf169,PAPD…
GO	genes	k: number of selected genes in GO term	n: number of genes in GO term	pv
GO_CRANIAL_NERVE_DEVELOPMENT	ERBB3,GLI3,HES1,HOXB2,HOXB3,SEMA3F,TFAP2A	7	43	9.77798e-05
GO_RENAL_WATER_HOMEOSTASIS	ADCY1,ADCY9,CYP4A11,RAB11A,TFAP2B,WFS1	6	34	0.000195498
GO_CRANIAL_NERVE_MORPHOGENESIS	GLI3,HOXB2,HOXB3,SEMA3F,TFAP2A	5	23	0.000243017
GO_RENAL_SYSTEM_PROCESS	ADCY1,ADCY9,BMP4,CYP4A11,EMP2,ITGA3,RAB11A,SLC9A3R1,TFAP2B,WFS1	10	102	0.000278162
GO_APPENDAGE_DEVELOPMENT	BMP4,FMN1,GLI3,IFT140,INTU,MSX2,PBX1,RARA,SEMA3C,SFRP2,TBX3,TFAP2A,TFAP2B	13	169	0.000408966
GO_ANTERIOR_POSTERIOR_PATTERN_SPECIFICATION	BMP4,CELSR2,EPB41L5,FRS2,GLI3,HES1,HOXB2,HOXB3,HOXC4,MSX2,PBX1,SEMA3C,SFRP2,TBX3	14	194	0.000475247
GO_MULTICELLULAR_ORGANISMAL_WATER_HOMEOSTASIS	ABCA12,ADCY1,ADCY9,CYP4A11,RAB11A,TFAP2B,WFS1	7	58	0.000656618
GO_REGULATION_OF_BMP_SIGNALING_PATHWAY	BMP4,HES1,ITGA3,MSX2,SFRP2,TFAP2B,TMPRSS6,TOB1	8	77	0.000761417
GO_PARASYMPATHETIC_NERVOUS_SYSTEM_DEVELOPMENT	HES1,HOXB2,SEMA3F,TFAP2A	4	17	0.000763139
GO_NEGATIVE_REGULATION_OF_PROTEIN_TYROSINE_KINASE_ACTIVITY	GPRC5A,MVP,PTK6,SRCIN1	4	20	0.00146215
GO_NERVE_DEVELOPMENT	ERBB3,GLI3,HES1,HOXB2,HOXB3,SEMA3F,TFAP2A	7	68	0.0017021
GO_RESPONSE_TO_DRUG	ACER2,ADCY1,ARRB1,CCND1,CCNO,CROT,CYP4B1,EEF2,IGF2,ITGA3,MDM2,MYO6,PTGER3,RAB6C,SEMA3C,SFRP2,SLC22A5,SREBF1,TFAP2B,USP47,VAV3,XPC	22	431	0.00171354
GO_WATER_HOMEOSTASIS	ABCA12,ADCY1,ADCY9,CYP4A11,RAB11A,TFAP2B,WFS1	7	70	0.0020151
GO_HINDLIMB_MORPHOGENESIS	BMP4,FMN1,MSX2,TBX3,TFAP2B	5	37	0.00234774
GO_REGIONALIZATION	BMP4,CELSR2,EPB41L5,FRS2,GLI3,HES1,HOXB2,HOXB3,HOXC4,IFT140,INTU,MSX2,PBX1,SEMA3C,SEMA3F,SFRP2,TBX3	17	311	0.00276338
GO_OUTFLOW_TRACT_MORPHOGENESIS	HES1,MSX2,RARA,SEMA3C,SFRP2,TBX3	6	56	0.00294374
GO_NEGATIVE_REGULATION_OF_PEPTIDYL_TYROSINE_PHOSPHORYLATION	GPRC5A,MVP,PTK6,SFRP2,SRCIN1	5	39	0.00297442
GO_FORELIMB_MORPHOGENESIS	FMN1,MSX2,TBX3,TFAP2A,TFAP2B	5	40	0.0033293
GO_GLAND_MORPHOGENESIS	BMP4,CRIP1,FRS2,GLI3,MSX2,SEMA3C,SLC9A3R1,TBX3	8	97	0.00336397
GO_CELLULAR_RESPONSE_TO_ESTROGEN_STIMULUS	MDM2,MSX2,RARA,SSTR1,ZNF703	5	41	0.00371363
GO_FATTY_ACID_BETA_OXIDATION_USING_ACYL_COA_OXIDASE	ACOX3,CROT,HSD17B4	3	13	0.00389371
GO_DIVALENT_INORGANIC_ANION_HOMEOSTASIS	ENPP1,SLC9A3R1,TFAP2B	3	13	0.00389371
GO_ERBB_SIGNALING_PATHWAY	DGKD,ERBB3,MVP,PTK6,REPS2,STUB1,USP8	7	79	0.00400783
GO_AUTONOMIC_NERVOUS_SYSTEM_DEVELOPMENT	HES1,HOXB2,SEMA3F,TFAP2A,TFAP2B	5	42	0.00412873
GO_ENDOMEMBRANE_SYSTEM_ORGANIZATION	ABCA12,ARL1,BSG,CHMP2A,CHMP4B,COG2,COG7,COL4A3BP,EMP2,GCC2,GOLGB1,HOOK2,PALM,PVRL2,RAB11A,RAB26,RAMP1,REEP1,SLC9A3R1,USP8,VAMP4,ZNF385A	22	465	0.00428397
GO_EMBRYONIC_DIGIT_MORPHOGENESIS	BMP4,GLI3,INTU,MSX2,SFRP2,TBX3	6	61	0.00452551
GO_MONOCARBOXYLIC_ACID_TRANSPORT	ACSL3,BSG,CROT,LCN12,PLA2G4F,SLC16A6,SLC22A5,SLC27A1,SLC9A3R1	9	124	0.00452746
GO_CRANIOFACIAL_SUTURE_MORPHOGENESIS	BMP4,GLI3,MSX2	3	14	0.0048626
GO_NEGATIVE_REGULATION_OF_KINASE_ACTIVITY	BMP4,CAMK2N1,CIB1,DBNDD2,GPRC5A,HSPB1,IGF1R,MVP,PDCD4,PKIG,PPP2R5A,PTK6,SFRP2,SRCIN1	14	250	0.00510728
GO_PROTEIN_LOCALIZATION_TO_CELL_PERIPHERY	ABCA12,BSG,EMP2,GCC2,PALM,RAB11A,RAB26,RAMP1,SLC9A3R1,VAMP4	10	151	0.0054355
GO_REGULATION_OF_FAT_CELL_DIFFERENTIATION	C10orf116,ENPP1,GATA2,HES1,MSX2,SFRP2,TRPM4,ZNF385A	8	106	0.00576179
GO_CELLULAR_ANION_HOMEOSTASIS	ENPP1,SLC9A3R1,TFAP2B	3	15	0.00596431
GO_BLASTODERM_SEGMENTATION	FRS2,SEMA3F,TBX3	3	15	0.00596431
GO_CARDIAC_SEPTUM_DEVELOPMENT	BMP4,FRS2,HES1,MDM2,MSX2,RARA,TBX3	7	85	0.00599344
GO_REGULATION_OF_OSSIFICATION	BMP4,ENPP1,GLI3,INTU,MSX2,P2RY2,PBX1,SFRP2,TFAP2A,TOB1,TRPM4	11	178	0.00609374
GO_NEGATIVE_REGULATION_OF_PHOSPHORYLATION	ARRB1,BMP4,CAMK2N1,CIB1,DBNDD2,ENPP1,GPRC5A,HSPB1,IGF1R,INPP5J,MVP,PBLD,PDCD4,PKIG,PPP2R5A,PTK6,SFRP2,SLC9A3R1,SRCIN1,STK39	20	422	0.00617272
GO_GLAND_DEVELOPMENT	ATP7B,BMP4,CCDC40,CCND1,CRIP1,FASN,FRS2,GATA2,GLI3,HES1,HOXB3,MSX2,PBX1,RARA,RIPK3,SEMA3C,SLC9A3R1,TBX3,ZNF703	19	395	0.00643599
GO_NEGATIVE_REGULATION_OF_PHOSPHORUS_METABOLIC_PROCESS	ARRB1,BMP4,CAMK2N1,CIB1,DBNDD2,ENPP1,GPRC5A,HSPB1,IGF1R,INPP5J,KIAA1244,MVP,PALM,PBLD,PDCD4,PKIG,PPP2R5A,PTGER3,PTK6,SFRP2,SLC27A1,SLC9A3R1,SRCIN1,STK39	24	541	0.00644385
GO_REGULATION_OF_TRANSMEMBRANE_RECEPTOR_PROTEIN_SERINE_THREONINE_KINASE_SIGNALING_PATHWAY	BMP4,GDF15,HES1,ITGA3,MSX2,PBLD,SFRP2,STUB1,TFAP2B,TMPRSS6,TOB1,ZNF703	12	207	0.00704007
GO_CELLULAR_RESPONSE_TO_ANTIBIOTIC	CRIP1,MDM2,PLA2G4F	3	16	0.00720326
GO_COLUMNAR_CUBOIDAL_EPITHELIAL_CELL_DIFFERENTIATION	BMP4,GLI3,HES1,MREG,PTK6,RARA,SLC9A3R1,SPDEF	8	111	0.00756124
GO_NEGATIVE_REGULATION_OF_CELL_DIFFERENTIATION	AP1AR,BMP4,CCND1,CEACAM5,CIB1,ENPP1,GATA2,GLI3,HES1,INPP5J,LRRC17,MSX2,PBLD,PBX1,PDCD4,PTGER3,RARA,SEMA3C,SEMA3F,SEMA4B,SFRP2,SPDEF,TBX3,TOB1,TRPM4,USH2A	26	609	0.00758759
GO_MISMATCH_REPAIR	MLH3,MSH3,POLD4,XPC	4	31	0.00761394
GO_SEGMENTATION	BMP4,EPB41L5,FRS2,SEMA3C,SEMA3F,SFRP2,TBX3	7	89	0.00767447
GO_CARDIAC_SEPTUM_MORPHOGENESIS	HES1,MDM2,MSX2,RARA,TBX3	5	49	0.00800486
GO_TUBE_DEVELOPMENT	ABCA12,BMP4,CCDC40,EPB41L5,FMN1,GATA2,GLI3,HES1,IFT140,INTU,ITGA3,ITPK1,MSX2,NUMA1,PBX1,PTK6,RARA,SEMA3C,SFRP2,SPDEF,SREBF1,TBX3,TFAP2B,TRPS1	24	552	0.00816339
GO_TISSUE_DEVELOPMENT	ABCA12,BMP4,BSG,CCDC40,CCND1,CCNO,CEP290,CRIP1,EEF2,ENPP1,EPB41L5,EPOR,ERBB3,EYS,FMN1,FRS2,GATA2,GLI3,HES1,HOXB2,HOXB3,HOXC4,HSD17B4,IFT140,INTU,IRX5,ITGA3,ITGB5,ITPK1,LRRC17,MARVELD2,MDM2,MREG,MSX2,NUMA1,PBX1,PTK6,RARA,RP1,SEMA3C,SEMA3F,SEMA4B,SFRP2,SLC9A3R1,SPDEF,TBX3,TFAP2A,TFAP2B,TOLLIP,TRPS1,USH2A,ZBTB7B,ZNF516,ZNF703	54	1518	0.0081692
GO_EMBRYO_DEVELOPMENT	ADAM10,BMP4,C5,CCDC40,CEP290,COL4A3BP,EPB41L5,FRS2,GATA2,GLI3,HES1,HOXB2,HOXB3,HOXC4,IFT140,INTU,IRX5,ITGA3,ITGB5,ITPK1,KRT19,KRT8,MAB21L2,MSX2,P2RY2,PBX1,RARA,RASA1,SEMA3C,SEMA3F,SFRP2,SLC9A3R1,TBX3,TFAP2A,TPO	35	894	0.00817363
GO_EYE_MORPHOGENESIS	BMP4,CEP290,FRS2,GLI3,IRX5,NR2E3,RP1,TFAP2A,TFAP2B	9	136	0.00818888
GO_EMBRYONIC_ORGAN_DEVELOPMENT	BMP4,CCDC40,CEP290,FRS2,GATA2,GLI3,HES1,HOXB2,HOXB3,HOXC4,IRX5,KRT19,KRT8,PBX1,RARA,SLC9A3R1,TBX3,TFAP2A,TPO	19	406	0.00850939
GO_REGULATION_OF_NEURON_DIFFERENTIATION	BMP4,CIB1,EPOR,GATA2,GLI3,HES1,INPP5J,ITGA3,P2RY2,PALM,PBX1,PREX1,PTGER3,PTK6,RAB11A,RARA,SEMA3C,SEMA3F,SEMA4B,SFRP2,SRCIN1,SSH3,SYT17,ULK4	24	554	0.00851312
GO_ENDOCARDIAL_CUSHION_DEVELOPMENT	BMP4,ERBB3,MDM2,MSX2	4	32	0.00852964
GO_METANEPHRIC_NEPHRON_DEVELOPMENT	BMP4,FMN1,HES1,TFAP2B	4	32	0.00852964
GO_ANATOMICAL_STRUCTURE_ARRANGEMENT	HOXB2,SEMA3F,TFAP2A	3	17	0.00858329
GO_CILIUM_ORGANIZATION	C19orf51,CCDC151,CCDC40,CCNO,CEP290,IFT140,IFT81,INTU,KIF3A,PVRL2,RP1	11	188	0.0090349
GO_REGULATION_OF_KINASE_ACTIVITY	ADCY1,ADCY9,ARRB1,BMP4,C5,CAMK2N1,CCND1,CIB1,DBNDD2,EEF1A2,EMP2,ERBB3,FRS2,GPRC5A,HSPB1,IGF1R,IGF2,MVP,PDCD4,PKIG,PPP2R5A,PTK6,PTPLAD1,RAD50,RIPK3,SFRP2,SHC2,SLC27A1,SLC9A3R1,SRCIN1,VAV3	31	776	0.0094829
GO_ORGAN_MORPHOGENESIS	AES,BMP4,BSG,CCDC40,CEP290,COL4A3BP,CRIP1,FMN1,FRS2,GATA2,GLI3,HES1,HOXB2,HOXB3,HOXC4,IFT140,IRX5,MDM2,MSX2,NFIC,NR2E3,PBX1,RARA,ROGDI,RP1,SEMA3C,SFRP2,SLC9A3R1,TBX3,TFAP2A,TFAP2B,TLE3,TRPS1	33	841	0.00974494
GO_POSITIVE_REGULATION_OF_CELL_CYCLE_G2_M_PHASE_TRANSITION	CCND1,PBX1,RAB11A	3	18	0.0101076
GO_UROGENITAL_SYSTEM_DEVELOPMENT	BMP4,CEP290,CRIP1,FMN1,FRS2,GATA2,GLI3,HES1,IFT140,ITGA3,PBX1,RARA,TFAP2A,TFAP2B,WFS1	15	299	0.0101769
GO_MAMMARY_GLAND_DEVELOPMENT	ATP7B,BMP4,CCND1,FASN,GLI3,MSX2,TBX3,ZNF703	8	117	0.0102441
GO_TISSUE_MORPHOGENESIS	BMP4,CCDC40,CEP290,EPB41L5,FMN1,FRS2,GLI3,HES1,HOXB2,INTU,IRX5,ITGA3,MDM2,MSX2,PBX1,RARA,RP1,SEMA3C,SFRP2,SLC9A3R1,TBX3,TFAP2A,TFAP2B	23	533	0.0103139
GO_MULTICELLULAR_ORGANISMAL_HOMEOSTASIS	ABCA12,ADCY1,ADCY9,CHMP4B,CYP4A11,GATA2,HSPB1,P2RX4,PBLD,RAB11A,RP1,TFAP2B,USH2A,WFS1	14	272	0.0103838
GO_RESPONSE_TO_ESTROGEN	BMP4,CCND1,EEF2,GLI3,IGF2,KRT19,MDM2,MSX2,PTGER3,RARA,SSTR1,ZNF703	12	218	0.0103959
GO_NEURAL_TUBE_PATTERNING	BMP4,GLI3,HES1,IFT140	4	34	0.0105703
GO_FATTY_ACID_CATABOLIC_PROCESS	ACOX3,CROT,CYP4A11,FAAH,HSD17B4,LIPE	6	73	0.0107575
GO_CELLULAR_COMPONENT_ASSEMBLY_INVOLVED_IN_MORPHOGENESIS	C19orf51,CCDC151,CCDC40,CCNO,CEP290,IFT140,IFT81,INTU,KIF3A,KRT19,KRT8,PVRL2,RP1	13	246	0.0108079
GO_REGULATION_OF_BODY_FLUID_LEVELS	ABCA12,ADCY1,ADCY9,ARRB1,ATP7B,CCND1,CYP4A11,DGKD,EMP2,GATA2,HSPB1,ITPK1,P2RX4,P2RY2,PTGER3,RAB11A,STK39,TFAP2B,TMPRSS6,VAV3,WFS1,ZNF385A	22	506	0.011025
GO_MESONEPHRIC_TUBULE_MORPHOGENESIS	BMP4,FMN1,GLI3,HES1,PBX1	5	53	0.0110915
GO_PATTERN_SPECIFICATION_PROCESS	BMP4,CCDC151,CCDC40,CELSR2,EPB41L5,FRS2,GLI3,HES1,HOXB2,HOXB3,HOXC4,IFT140,INTU,MSX2,PBX1,SEMA3C,SEMA3F,SFRP2,TBX3	19	418	0.0113541
GO_CARDIAC_CHAMBER_DEVELOPMENT	BMP4,FRS2,HES1,MDM2,MSX2,RARA,SEMA3C,SFRP2,TBX3	9	144	0.0116594
GO_EMBRYONIC_MORPHOGENESIS	BMP4,CCDC40,CEP290,EPB41L5,FRS2,GATA2,GLI3,HES1,HOXB2,HOXB3,HOXC4,INTU,IRX5,ITGA3,ITGB5,MAB21L2,MSX2,PBX1,RARA,SFRP2,SLC9A3R1,TBX3,TFAP2A	23	539	0.0116656
GO_MONOVALENT_INORGANIC_ANION_HOMEOSTASIS	ENPP1,SLC9A3R1,TFAP2B	3	19	0.011779
GO_ODONTOGENESIS_OF_DENTIN_CONTAINING_TOOTH	BMP4,BSG,GLI3,MSX2,NFIC,ROGDI	6	75	0.0121985
GO_NEGATIVE_REGULATION_OF_CELL_ADHESION	ACER2,ADAM10,AP1AR,BMP4,EPB41L5,ERBB3,GLI3,NDFIP1,PTGER3,RASA1,RND1,ZNF703	12	223	0.0122798
GO_RESPONSE_TO_ESTRADIOL	BMP4,CCND1,EEF2,IGF2,MSX2,PTGER3,RARA,SSTR1,ZNF703	9	146	0.012677
GO_EMBRYONIC_ORGAN_MORPHOGENESIS	BMP4,CCDC40,CEP290,FRS2,GATA2,GLI3,HES1,HOXB2,HOXB3,HOXC4,IRX5,SLC9A3R1,TBX3,TFAP2A	14	279	0.0127493
GO_CRANIAL_SKELETAL_SYSTEM_DEVELOPMENT	BMP4,GLI3,IRX5,MSX2,TFAP2A	5	55	0.0129029
GO_ANATOMICAL_STRUCTURE_FORMATION_INVOLVED_IN_MORPHOGENESIS	AGGF1,BMP4,C19orf51,CCDC151,CCDC40,CCNO,CEP290,CIB1,EPB41L5,FMN1,FRS2,GLI3,HOXB3,IFT140,IFT81,INTU,ITGA3,ITGB5,KIF3A,KRT19,KRT8,MSX2,PVRL2,RAMP1,RARA,RP1,SEMA3C,SFRP2,SRPK2,TBX3,TFAP2A,TFAP2B,TMPRSS6,TRPS1,VAV3,ZNF385A	36	957	0.013174
GO_REGULATION_OF_ICOSANOID_SECRETION	CYP4A11,P2RX4,P2RY2	3	20	0.0135997
GO_DIGESTIVE_SYSTEM_DEVELOPMENT	BMP4,CCDC40,EPB41L5,GATA2,GLI3,PTK6,SFRP2,SPDEF,TRPS1	9	148	0.0137592
GO_FATTY_ACID_TRANSPORT	ACSL3,CROT,LCN12,PLA2G4F,SLC27A1	5	56	0.0138792
GO_NEGATIVE_REGULATION_OF_EPITHELIAL_CELL_DIFFERENTIATION	CCND1,HES1,MSX2,TBX3	4	37	0.0141816
GO_NEURAL_TUBE_DEVELOPMENT	BMP4,GLI3,HES1,IFT140,INTU,ITPK1,RARA,SEMA3C,SFRP2	9	149	0.0143252
GO_SKELETAL_SYSTEM_MORPHOGENESIS	BMP4,FMN1,GLI3,HOXB2,HOXB3,IFT140,IRX5,MSX2,RARA,SFRP2,TFAP2A	11	201	0.0143717
GO_RENAL_TUBULE_DEVELOPMENT	BMP4,FMN1,GLI3,HES1,PBX1,TFAP2B	6	78	0.0146065
GO_CAMERA_TYPE_EYE_MORPHOGENESIS	BMP4,FRS2,GLI3,IRX5,RP1,TFAP2A,TFAP2B	7	101	0.0147998
GO_MORPHOGENESIS_OF_AN_EPITHELIUM	BMP4,CCDC40,CEP290,EPB41L5,FMN1,FRS2,GLI3,HES1,HOXB2,INTU,MSX2,PBX1,RARA,SEMA3C,SFRP2,SLC9A3R1,TBX3,TFAP2A	18	400	0.0148157
GO_REGULATION_OF_CELL_MORPHOGENESIS	AP1AR,BRWD1,CCDC151,CIB1,EPB41L5,IFT140,PALM,PBLD,PREX1,RAB11A,RASA1,SEMA3C,SEMA3F,SEMA4B,SFRP2,SH3D19,SLC9A3R1,SRCIN1,SSH3,SYT17,TBC1D19,ZMYM2,ZNF703	23	552	0.015084
GO_BONE_MORPHOGENESIS	BMP4,GLI3,MSX2,RARA,SFRP2,TFAP2A	6	79	0.0154776
GO_METANEPHRIC_NEPHRON_MORPHOGENESIS	BMP4,FMN1,HES1	3	21	0.0155712
GO_EMBRYO_DEVELOPMENT_ENDING_IN_BIRTH_OR_EGG_HATCHING	ADAM10,BMP4,C5,COL4A3BP,EPB41L5,GATA2,GLI3,HES1,HOXB2,HOXB3,IFT140,INTU,IRX5,ITPK1,KRT19,KRT8,P2RY2,PBX1,RARA,SEMA3C,SFRP2,TBX3,TFAP2A	23	554	0.0156741
GO_PHOTORECEPTOR_CELL_DEVELOPMENT	CEP290,IFT140,NR2E3,RP1	4	39	0.0169744
GO_ERBB2_SIGNALING_PATHWAY	ERBB3,PTK6,STUB1,USP8	4	39	0.0169744
GO_CARDIAC_CHAMBER_MORPHOGENESIS	HES1,MDM2,MSX2,RARA,SEMA3C,SFRP2,TBX3	7	104	0.0171413
GO_AXONEMAL_DYNEIN_COMPLEX_ASSEMBLY	C19orf51,CCDC151,CCDC40	3	22	0.0176951
GO_CELL_PROJECTION_ASSEMBLY	C19orf51,CCDC151,CCDC40,CCNO,CEP290,EMP2,IFT140,IFT81,INTU,KIF3A,RP1,SLC9A3R1,VAV3	13	264	0.0184268
GO_MAMMARY_GLAND_MORPHOGENESIS	BMP4,GLI3,MSX2,TBX3	4	40	0.0184905
GO_POSITIVE_REGULATION_OF_CELL_MATRIX_ADHESION	CIB1,EMP2,EPB41L5,FMN1	4	40	0.0184905
GO_RECIPROCAL_DNA_RECOMBINATION	CNTD1,MLH3,MSH3,RAD50	4	40	0.0184905
GO_RETINA_DEVELOPMENT_IN_CAMERA_TYPE_EYE	BMP4,IFT140,IRX5,NPHP1,NR2E3,RP1,TFAP2A,TFAP2B	8	131	0.0191653
GO_REGULATION_OF_PROTEIN_TYROSINE_KINASE_ACTIVITY	ERBB3,GPRC5A,MVP,PTK6,SRCIN1	5	61	0.019507
GO_RESPONSE_TO_MAGNESIUM_ION	CCND1,D2HGDH,MDM2	3	23	0.019972
GO_PROSTATE_GLAND_MORPHOGENESIS	BMP4,CRIP1,FRS2	3	23	0.019972
GO_ESTROGEN_METABOLIC_PROCESS	HSD17B4,HSD17B8,SULT1A1	3	23	0.019972
GO_PROSTATE_GLAND_DEVELOPMENT	BMP4,CRIP1,FRS2,RARA	4	41	0.020088
GO_REGULATION_OF_HEMATOPOIETIC_PROGENITOR_CELL_DIFFERENTIATION	CIB1,FNIP1,GATA2,HES1	4	41	0.020088
GO_GOLGI_ORGANIZATION	ARL1,COG2,COG7,GCC2,GOLGB1,VAMP4	6	84	0.0203756
GO_ENDOSOME_ORGANIZATION	CHMP2A,CHMP4B,HOOK2,RAB11A,USP8	5	62	0.0207878
GO_LONG_CHAIN_FATTY_ACID_TRANSPORT	ACSL3,LCN12,PLA2G4F,SLC27A1	4	42	0.0217679
GO_MESENCHYME_DEVELOPMENT	BMP4,EPB41L5,ERBB3,HES1,MDM2,MSX2,SEMA3C,SEMA3F,SEMA4B,SFRP2	10	190	0.0242393
GO_CELLULAR_RESPONSE_TO_RADIATION	C10orf116,CRIP1,MDM2,SFRP2,TP53BP1,TP53INP1,USP47,XPC	8	137	0.0243171
GO_REGULATION_OF_CELLULAR_COMPONENT_MOVEMENT	ADAM10,AP1AR,BMP4,C5,CCDC40,CIB1,EMP2,EPB41L5,ERBB3,HSPB1,IGF1R,ITGA3,P2RY2,PARD6B,PBLD,PHPT1,PTGER3,RAB11A,RIPK3,SEMA3C,SEMA3F,SEMA4B,SFRP2,SLC9A3R1,SRCIN1,TP53INP1,TRPM4,ULK4,ZNF703	29	771	0.0244839
GO_NEGATIVE_REGULATION_OF_CYSTEINE_TYPE_ENDOPEPTIDASE_ACTIVITY	ARRB1,FNIP1,MDM2,SFRP2,TFAP2B,USP47	6	88	0.0249804
GO_LONG_CHAIN_FATTY_ACID_METABOLIC_PROCESS	ACSL3,CYP4A11,FAAH,HSD17B4,LIPE,SLC27A1	6	88	0.0249804
GO_CELLULAR_RESPONSE_TO_TOXIC_SUBSTANCE	CRIP1,MDM2,PLA2G4F	3	25	0.0249867
GO_AXONEME_ASSEMBLY	C19orf51,CCDC151,CCDC40,RP1	4	44	0.0253787
GO_CELLULAR_RESPONSE_TO_UV	CRIP1,MDM2,TP53INP1,USP47,XPC	5	66	0.026455
GO_RETINA_MORPHOGENESIS_IN_CAMERA_TYPE_EYE	IRX5,RP1,TFAP2A,TFAP2B	4	45	0.0273111
GO_MESONEPHROS_DEVELOPMENT	BMP4,FMN1,GLI3,HES1,PBX1,RARA	6	90	0.0275233
GO_REGULATION_OF_CELL_MATRIX_ADHESION	ACER2,CIB1,EMP2,EPB41L5,FMN1,RASA1	6	90	0.0275233
GO_ESTABLISHMENT_OF_PROTEIN_LOCALIZATION_TO_PLASMA_MEMBRANE	BSG,GCC2,PALM,RAB26,SLC9A3R1,VAMP4	6	90	0.0275233
GO_GOLGI_TO_PLASMA_MEMBRANE_PROTEIN_TRANSPORT	GCC2,RAB26,VAMP4	3	26	0.0277242
GO_REGULATION_OF_CELL_FATE_COMMITMENT	BMP4,SFRP2,SPDEF	3	26	0.0277242
GO_COFACTOR_TRANSPORT	HPX,SLC19A2,SLC25A29	3	26	0.0277242
GO_NEPHRON_DEVELOPMENT	BMP4,FMN1,GLI3,HES1,ITGA3,PBX1,TFAP2B	7	115	0.0279539
GO_RESPONSE_TO_LIGHT_STIMULUS	ARRB1,BHLHE40,CCND1,CRIP1,EYS,MDM2,NPHP1,NR2E3,RP1,SLC24A1,TP53INP1,USP47,XPC	13	280	0.0281044
GO_REGULATION_OF_TRANSFERASE_ACTIVITY	ADCY1,ADCY9,ARRB1,BMP4,C5,CAMK2N1,CCND1,CIB1,DBNDD2,EEF1A2,EMP2,ERBB3,FRS2,GPRC5A,HSPB1,IGF1R,IGF2,MVP,PDCD4,PHPT1,PKIG,PPP2R5A,PTK6,PTPLAD1,RAD50,RIPK3,SERINC2,SFRP2,SHC2,SLC27A1,SLC9A3R1,SRCIN1,STUB1,VAV3	34	946	0.0282693
GO_REGULATION_OF_CELL_DIFFERENTIATION	AP1AR,BMP4,C10orf116,CCND1,CEACAM5,CIB1,EMP2,ENPP1,EPB41L5,EPOR,FNIP1,GATA2,GDF15,GLI3,HES1,HOXB3,INPP5J,ITGA3,KIAA1109,LRRC17,MSX2,NDFIP1,P2RY2,PALM,PBLD,PBX1,PDCD4,PREX1,PTGER3,PTK6,RAB11A,RARA,SEMA3C,SEMA3F,SEMA4B,SFRP2,SPDEF,SRCIN1,SSH3,SYT17,TBX3,TFAP2A,TFAP2B,TOB1,TRPM4,TRPS1,ULK4,USH2A,ZNF385A,ZNF703	50	1492	0.0288436
GO_ESTABLISHMENT_OF_PROTEIN_LOCALIZATION	AAGAB,ADPRHL1,AP1AR,ARL1,ARRB1,BSG,C17orf28,CEP290,CHMP2A,CHMP4B,COG2,COG7,DGKD,GCC2,HES1,HOOK2,IFT140,IFT81,LMAN2,MDM2,MIPEP,MVP,MYO6,NECAB3,PALM,PEX12,PLEKHF2,RAB11A,RAB26,RAB6C,RAMP1,REEP1,RND1,RPL29,SCAMP1,SCAMP4,SELENBP1,SLC9A3R1,SYTL4,TBCK,TLK1,TOB1,TRIM3,TRPS1,UEVLD,USH2A,VAMP4,ZFYVE16	48	1423	0.0288669
GO_ORGANELLE_ASSEMBLY	C19orf51,CCDC151,CCDC40,CCNO,CEP290,CEP63,CETN2,CHMP2A,CHMP4B,IFT140,IFT81,INTU,KIF3A,KRT19,KRT8,PVRL2,RAB11A,RP1,TMEM175,TP53INP1	20	495	0.0297046
GO_RESPIRATORY_SYSTEM_DEVELOPMENT	ABCA12,BMP4,CCDC40,GLI3,HES1,ITGA3,NUMA1,RARA,SPDEF,SREBF1	10	197	0.03009
GO_POSITIVE_REGULATION_OF_VIRAL_PROCESS	CHMP2A,CHMP4B,PTPLAD1,RSF1,SRPK2,YTHDC2	6	92	0.0302318
GO_NEGATIVE_REGULATION_OF_AXON_GUIDANCE	SEMA3C,SEMA3F,SEMA4B	3	27	0.0306147
GO_REGULATION_OF_FATTY_ACID_TRANSPORT	CYP4A11,P2RX4,P2RY2	3	27	0.0306147
GO_NEGATIVE_REGULATION_OF_INTRINSIC_APOPTOTIC_SIGNALING_PATHWAY_IN_RESPONSE_TO_DNA_DAMAGE	SFRP2,USP47,ZNF385A	3	27	0.0306147
GO_GOLGI_RIBBON_FORMATION	GCC2,VAMP4	2	11	0.0306372
GO_RESPONSE_TO_ETHER	EEF2,MDM2	2	11	0.0306372
GO_NEGATIVE_REGULATION_OF_PROTEIN_AUTOPHOSPHORYLATION	ENPP1,MVP	2	11	0.0306372
GO_REGULATION_OF_MITOCHONDRIAL_TRANSLATION	CCDC56,RMND1	2	11	0.0306372
GO_METANEPHRIC_RENAL_VESICLE_MORPHOGENESIS	BMP4,FMN1	2	11	0.0306372
GO_ENZYME_LINKED_RECEPTOR_PROTEIN_SIGNALING_PATHWAY	ADAM10,ANGPTL1,BMP4,DGKD,ERBB3,FRS2,GDF15,GFRA1,HSPB1,IGF1R,IGF2,ITGB5,MSX2,MVP,PTK6,RASA1,REPS2,SHC2,SHOC2,SREBF1,STUB1,TNK1,TOB1,USP8,VAV3,ZFYVE16	26	689	0.0309114
GO_HEART_DEVELOPMENT	BMP4,CCDC40,COL4A3BP,CRIP1,EPOR,ERBB3,FRS2,GATA2,GLI3,HES1,IFT140,ITGA3,MDM2,MSX2,RARA,SEMA3C,SFRP2,TBX3,TRPS1	19	466	0.0309612
GO_MICROTUBULE_BUNDLE_FORMATION	C19orf51,CCDC151,CCDC40,RP1,TPPP3	5	69	0.0312941
GO_TRANSMEMBRANE_RECEPTOR_PROTEIN_TYROSINE_KINASE_SIGNALING_PATHWAY	ADAM10,ANGPTL1,DGKD,ERBB3,FRS2,GFRA1,HSPB1,IGF1R,IGF2,MVP,PTK6,RASA1,REPS2,SHC2,SHOC2,SREBF1,STUB1,TNK1,USP8,VAV3	20	498	0.0313584
GO_RESPONSE_TO_ANTIBIOTIC	C17orf28,CRIP1,MDM2,PLA2G4F	4	47	0.0314329
GO_NEPHRON_EPITHELIUM_DEVELOPMENT	BMP4,FMN1,GLI3,HES1,PBX1,TFAP2B	6	93	0.0316491
GO_EMBRYONIC_SKELETAL_SYSTEM_MORPHOGENESIS	BMP4,GLI3,HOXB2,HOXB3,IRX5,TFAP2A	6	93	0.0316491
GO_NEGATIVE_REGULATION_OF_INTRACELLULAR_SIGNAL_TRANSDUCTION	ARRB1,BMP4,CIB1,DAK,FNIP1,HSPB1,IGF1R,ITGA3,MDM2,PDCD4,RASA1,SFRP2,SLC9A3R1,TNK1,UBR1,USP47,WFS1,ZNF385A	18	437	0.0322108
GO_REGULATION_OF_INTRINSIC_APOPTOTIC_SIGNALING_PATHWAY	HSPB1,IL20RA,RIPK3,SFRP2,SLC9A3R1,USP47,WFS1,ZNF385A	8	145	0.0325969
GO_REGULATION_OF_CELL_ADHESION	ACER2,ADAM10,AP1AR,BMP4,CELSR2,CIB1,EMP2,EPB41L5,ERBB3,FMN1,GLI3,HES1,IGF2,ITGA3,NDFIP1,PREX1,PTGER3,RARA,RASA1,RIPK3,RND1,SFRP2,VAV3,ZNF703	24	629	0.0332603
GO_REGULATION_OF_NEURON_PROJECTION_DEVELOPMENT	BMP4,CIB1,EPOR,INPP5J,ITGA3,P2RY2,PALM,PREX1,PTK6,RAB11A,SEMA3C,SEMA3F,SEMA4B,SRCIN1,SSH3,SYT17,ULK4	17	408	0.0334357
GO_REGULATION_OF_CELLULAR_RESPONSE_TO_GROWTH_FACTOR_STIMULUS	BMP4,HES1,ITGA3,MSX2,PBLD,SFRP2,STUB1,TFAP2B,TMPRSS6,TOB1,ZNF703	11	229	0.0334959
GO_COLUMNAR_CUBOIDAL_EPITHELIAL_CELL_DEVELOPMENT	BMP4,RARA,SLC9A3R1,SPDEF	4	48	0.0336234
GO_DIGESTIVE_TRACT_MORPHOGENESIS	BMP4,EPB41L5,GLI3,SFRP2	4	48	0.0336234
GO_ANTERIOR_POSTERIOR_AXIS_SPECIFICATION	BMP4,EPB41L5,FRS2,TBX3	4	48	0.0336234
GO_REGULATION_OF_ESTABLISHMENT_OF_PROTEIN_LOCALIZATION_TO_PLASMA_MEMBRANE	ACSL3,CIB1,ITGA3,PPP2R5A	4	48	0.0336234
GO_REGULATION_OF_CELL_SUBSTRATE_ADHESION	ACER2,AP1AR,CIB1,EMP2,EPB41L5,FMN1,ITGA3,PREX1,RASA1	9	173	0.033639
GO_METANEPHROS_MORPHOGENESIS	BMP4,FMN1,HES1	3	28	0.0336571
GO_PHOSPHATIDYLSERINE_METABOLIC_PROCESS	PLA2G4F,SERINC2,SLC27A1	3	28	0.0336571
GO_ORGANELLE_MEMBRANE_FUSION	DOC2A,SYT17,SYTL4,TMEM175,VAMP4,VAV3	6	95	0.0346119
GO_PLASMA_MEMBRANE_ORGANIZATION	ABCA12,BSG,EMP2,GCC2,PALM,RAB11A,RAB26,RAMP1,SLC9A3R1,VAMP4	10	203	0.0358467
GO_RESPONSE_TO_TRANSITION_METAL_NANOPARTICLE	ATP7B,BSG,C10orf116,CCND1,CRIP1,D2HGDH,MDM2,TFAP2A	8	148	0.036144
GO_EXIT_FROM_MITOSIS	CHMP2A,CHMP4B	2	12	0.0361541
GO_EMBRYONIC_CAMERA_TYPE_EYE_FORMATION	FRS2,TFAP2A	2	12	0.0361541
GO_TRIPARTITE_REGIONAL_SUBDIVISION	FRS2,TBX3	2	12	0.0361541
GO_NUCLEOSIDE_TRIPHOSPHATE_CATABOLIC_PROCESS	ENPP1,NUDT16	2	12	0.0361541
GO_COLLECTING_DUCT_DEVELOPMENT	BMP4,TFAP2B	2	12	0.0361541
GO_MONOCARBOXYLIC_ACID_CATABOLIC_PROCESS	ACOX3,CROT,CYP4A11,FAAH,HSD17B4,LIPE	6	96	0.0361582
GO_ORGANIC_ACID_TRANSPORT	ACSL3,BSG,CROT,LCN12,PLA2G4F,SERINC2,SERINC4,SLC16A6,SLC19A2,SLC22A5,SLC27A1,SLC9A3R1	12	261	0.0362164
GO_NEGATIVE_REGULATION_OF_TRANSFERASE_ACTIVITY	BMP4,CAMK2N1,CIB1,DBNDD2,GPRC5A,HSPB1,IGF1R,MVP,PDCD4,PHPT1,PKIG,PPP2R5A,PTK6,SFRP2,SRCIN1	15	351	0.0364701
GO_EMBRYONIC_SKELETAL_SYSTEM_DEVELOPMENT	BMP4,GLI3,HOXB2,HOXB3,IRX5,PBX1,TFAP2A	7	122	0.0368307
GO_RESPONSE_TO_RADIATION	ARRB1,BHLHE40,C10orf116,CCND1,CRIP1,EYS,IGF2,MDM2,NPHP1,NR2E3,RP1,SFRP2,SLC24A1,TP53BP1,TP53INP1,USP47,XPC	17	413	0.0368504
GO_EMBRYONIC_HINDLIMB_MORPHOGENESIS	BMP4,MSX2,TBX3	3	29	0.0368504
GO_POSITIVE_REGULATION_OF_INSULIN_SECRETION_INVOLVED_IN_CELLULAR_RESPONSE_TO_GLUCOSE_STIMULUS	ARRB1,PHPT1,TRPM4	3	29	0.0368504
GO_HEME_METABOLIC_PROCESS	BLVRA,BLVRB,HPX	3	29	0.0368504
GO_CELLULAR_RESPONSE_TO_ABIOTIC_STIMULUS	BMP4,C10orf116,CRIP1,IGF2,MDM2,PALM,SFRP2,STK39,TP53BP1,TP53INP1,USP47,XPC	12	263	0.0380365
GO_PHOTORECEPTOR_CELL_DIFFERENTIATION	CEP290,IFT140,NR2E3,RP1	4	50	0.0382648
GO_NEURAL_RETINA_DEVELOPMENT	IRX5,RP1,TFAP2A,TFAP2B	4	50	0.0382648
GO_LIPID_LOCALIZATION	ABCA12,ACSL3,APOF,COL4A3BP,CROT,ENPP1,LCN12,NME4,PLA2G4F,PNPLA2,SLC27A1,SLC9A3R1	12	264	0.0389703
GO_HEMATOPOIETIC_PROGENITOR_CELL_DIFFERENTIATION	BMP4,EEF2,HOXB3,PAPD4,RBM47,ZNF385A	6	98	0.0393819
GO_CELLULAR_LIPID_CATABOLIC_PROCESS	ACOX3,CROT,CYP4A11,FAAH,HSD17B4,LIPE,PLA2G4F,PNPLA2	8	151	0.0399426
GO_CILIUM_MORPHOGENESIS	C19orf51,CCDC151,CCDC40,CCNO,CEP290,IFT140,IFT81,INTU,KIF3A,RP1	10	207	0.0400849
GO_POSITIVE_REGULATION_OF_VIRAL_GENOME_REPLICATION	PTPLAD1,SRPK2,YTHDC2	3	30	0.0401932
GO_POSITIVE_REGULATION_OF_ORGANIC_ACID_TRANSPORT	CYP4A11,P2RX4,P2RY2	3	30	0.0401932
GO_RESPONSE_TO_X_RAY	CCND1,SFRP2,TP53BP1	3	30	0.0401932
GO_SMOOTH_MUSCLE_CELL_DIFFERENTIATION	BMP4,HES1,MKL2	3	30	0.0401932
GO_CELLULAR_RESPONSE_TO_ESTRADIOL_STIMULUS	MSX2,SSTR1,ZNF703	3	30	0.0401932
GO_POSITIVE_REGULATION_OF_FAT_CELL_DIFFERENTIATION	C10orf116,SFRP2,TRPM4,ZNF385A	4	51	0.0407161
GO_MECHANORECEPTOR_DIFFERENTIATION	BMP4,HES1,SLC9A3R1,USH2A	4	51	0.0407161
GO_POSITIVE_REGULATION_OF_LIPID_TRANSPORT	ABCA12,CYP4A11,P2RX4,P2RY2	4	51	0.0407161
GO_NEGATIVE_REGULATION_OF_CHEMOTAXIS	C5,SEMA3C,SEMA3F,SEMA4B	4	51	0.0407161
GO_POSITIVE_REGULATION_OF_CELL_SUBSTRATE_ADHESION	CIB1,EMP2,EPB41L5,FMN1,ITGA3,PREX1	6	99	0.04106
GO_FATTY_ACID_METABOLIC_PROCESS	ACOX3,ACSL3,CROT,CYP4A11,FAAH,FASN,GPX4,HSD17B4,HSD17B8,LIPE,PLA2G4F,PTPLAD1,SLC27A1	13	296	0.0410605
GO_KIDNEY_EPITHELIUM_DEVELOPMENT	BMP4,FMN1,GLI3,HES1,PBX1,RARA,TFAP2B	7	125	0.0411448
GO_POSITIVE_REGULATION_OF_KINASE_ACTIVITY	ADCY1,ADCY9,ARRB1,BMP4,C5,CCND1,CIB1,EEF1A2,EMP2,ERBB3,FRS2,IGF2,PTPLAD1,RAD50,RIPK3,SHC2,SLC27A1,SRCIN1,VAV3	19	482	0.041258
GO_REGULATION_OF_PHOSPHOLIPID_BIOSYNTHETIC_PROCESS	ACSL3,SLC27A1	2	13	0.0420196
GO_POSITIVE_REGULATION_OF_MUSCLE_CELL_APOPTOTIC_PROCESS	ARRB1,PDCD4	2	13	0.0420196
GO_G_PROTEIN_COUPLED_RECEPTOR_INTERNALIZATION	ARRB1,PTGER3	2	13	0.0420196
GO_NEGATIVE_REGULATION_OF_OLIGODENDROCYTE_DIFFERENTIATION	BMP4,HES1	2	13	0.0420196
GO_REGULATION_OF_PROSTAGLANDIN_SECRETION	P2RX4,P2RY2	2	13	0.0420196
GO_DIACYLGLYCEROL_METABOLIC_PROCESS	DGKD,LIPE	2	13	0.0420196
GO_REGULATION_OF_CYTOPLASMIC_TRANSLATION	EEF2,ZNF385A	2	13	0.0420196
GO_NEGATIVE_REGULATION_OF_EPIDERMAL_CELL_DIFFERENTIATION	HES1,MSX2	2	13	0.0420196
GO_CARNITINE_METABOLIC_PROCESS	CROT,SLC22A5	2	13	0.0420196
GO_EPITHELIUM_DEVELOPMENT	ABCA12,BMP4,CCDC40,CCND1,CCNO,CEP290,EPB41L5,FMN1,FRS2,GLI3,HES1,HOXB2,HSD17B4,IFT140,INTU,ITPK1,MARVELD2,MREG,MSX2,NUMA1,PBX1,PTK6,RARA,SEMA3C,SFRP2,SLC9A3R1,SPDEF,TBX3,TFAP2A,TFAP2B,TOLLIP,USH2A,ZNF703	33	945	0.0426098
GO_NEGATIVE_REGULATION_OF_RESPONSE_TO_DNA_DAMAGE_STIMULUS	MDM2,SFRP2,USP47,ZNF385A	4	52	0.0432545
GO_SENSORY_ORGAN_MORPHOGENESIS	BMP4,CEP290,FRS2,GATA2,GLI3,IRX5,NR2E3,RP1,SLC9A3R1,TFAP2A,TFAP2B	11	239	0.0434121
GO_MULTIVESICULAR_BODY_ORGANIZATION	CHMP2A,CHMP4B,RAB11A	3	31	0.0436839
GO_MITOTIC_CYTOKINESIS	CHMP4B,RASA1,USP8	3	31	0.0436839
GO_MULTI_ORGANISM_MEMBRANE_ORGANIZATION	CHMP2A,CHMP4B,PVRL2	3	31	0.0436839
GO_EYE_PHOTORECEPTOR_CELL_DEVELOPMENT	CEP290,NR2E3,RP1	3	31	0.0436839
GO_SKELETAL_SYSTEM_DEVELOPMENT	BMP4,FMN1,GLI3,HOXB2,HOXB3,HOXC4,IFT140,IGF2,IRX5,LRRC17,MSX2,PBX1,RARA,SFRP2,TBX3,TFAP2A,TRPS1,ZNF385A	18	455	0.0447824
GO_NEGATIVE_REGULATION_OF_HEMOPOIESIS	BMP4,CIB1,GATA2,GLI3,HES1,LRRC17,RARA	7	128	0.0457748
GO_HEART_MORPHOGENESIS	BMP4,CCDC40,COL4A3BP,HES1,MDM2,MSX2,RARA,SEMA3C,SFRP2,TBX3	10	212	0.0458507
GO_MAMMARY_GLAND_EPITHELIUM_DEVELOPMENT	CCND1,MSX2,TBX3,ZNF703	4	53	0.0458801
GO_ACTOMYOSIN_STRUCTURE_ORGANIZATION	ARRB1,EPB41L5,ITGB5,KRT19,KRT8	5	77	0.0467702
GO_BONE_DEVELOPMENT	BMP4,GLI3,LRRC17,MSX2,RARA,SFRP2,TFAP2A,ZNF385A	8	156	0.0468478
GO_POSITIVE_REGULATION_OF_BMP_SIGNALING_PATHWAY	BMP4,HES1,MSX2	3	32	0.0473205
GO_REGULATION_OF_CENTROSOME_DUPLICATION	CHMP2A,CHMP4B,RAB6C	3	32	0.0473205
GO_EMBRYONIC_FORELIMB_MORPHOGENESIS	MSX2,TBX3,TFAP2A	3	32	0.0473205
GO_REGULATION_OF_ORGAN_FORMATION	BMP4,FRS2,HES1	3	32	0.0473205
GO_NEGATIVE_REGULATION_OF_CELL_DEVELOPMENT	AP1AR,BMP4,CIB1,GLI3,HES1,INPP5J,PBLD,PBX1,PTGER3,SEMA3C,SEMA3F,SEMA4B,SFRP2	13	303	0.0478784
GO_CONTRACTILE_ACTIN_FILAMENT_BUNDLE_ASSEMBLY	ARRB1,ITGB5	2	14	0.0482125
GO_REGULATION_OF_PROTEIN_GLYCOSYLATION	ACER2,RAMP1	2	14	0.0482125
GO_RENAL_VESICLE_DEVELOPMENT	BMP4,FMN1	2	14	0.0482125
GO_NEGATIVE_REGULATION_OF_DIGESTIVE_SYSTEM_PROCESS	PTGER3,STK39	2	14	0.0482125
GO_SPECIFICATION_OF_ORGAN_IDENTITY	BMP4,GLI3	2	14	0.0482125
GO_REGULATION_OF_SMOOTH_MUSCLE_CELL_APOPTOTIC_PROCESS	ARRB1,PDCD4	2	14	0.0482125
GO_OUTFLOW_TRACT_SEPTUM_MORPHOGENESIS	MSX2,RARA	2	14	0.0482125
GO_NEGATIVE_REGULATION_OF_JUN_KINASE_ACTIVITY	PDCD4,SFRP2	2	14	0.0482125
GO_POSITIVE_REGULATION_OF_EPITHELIAL_CELL_MIGRATION	BMP4,CIB1,EPB41L5,HSPB1,ITGA3,RAB11A	6	103	0.0482197
GO_POSITIVE_REGULATION_OF_MULTI_ORGANISM_PROCESS	CHMP2A,CHMP4B,CIB1,P2RY2,PTPLAD1,RSF1,SRPK2,YTHDC2	8	157	0.0483167
GO_VENTRICULAR_SEPTUM_DEVELOPMENT	FRS2,HES1,MDM2,TBX3	4	54	0.0485926
GO_CIRCULATORY_SYSTEM_DEVELOPMENT	AGGF1,BMP4,CCDC40,CIB1,COL4A3BP,CRIP1,EPOR,ERBB3,FRS2,GATA2,GLI3,HES1,HOXB3,IFT140,ITGA3,MDM2,MSX2,RAMP1,RARA,RASA1,SEMA3C,SFRP2,SRPK2,TBX3,TFAP2B,TMPRSS6,TRPS1,VAV3	28	788	0.0490534
GO_REGULATION_OF_CELL_PROJECTION_ORGANIZATION	BMP4,CCDC151,CIB1,EPOR,IFT140,INPP5J,ITGA3,P2RY2,PALM,PREX1,PROM2,PTK6,RAB11A,SEMA3C,SEMA3F,SEMA4B,SRCIN1,SSH3,SYT17,TBC1D19,ULK4	21	558	0.049934

## Sheet: aC4
Table S2-4: Cluster aC4
aC4: 340	ZNF716,MRPL12,SLMO1,SLC35B1,ABP1,ATF7IP,PITPNM3,ZBED4,TMEM179,AL589743.2,MCM5,SHMT2,DCAF7,C6orf161,GABRA3,AC126339.4,DERL1,PCDHGA1,PRIMA1,INCENP,FOXK2,NUP62,CDKN2D,ECT2,FADS6,WDYHV1,GNL3L,CCDC99,PTK2,CDC25C,CDKN3,RGS9BP,PLA2G12B,DONSON,MYBL1,AC011450.1,AC079322.1,ZFP64,CENPL,TRAIP,KRTAP5-5,RNFT2,NUF2,RPL39L,HIST1H2BJ,RCC2,PLEKHA8,PLX1,HORMAD2,TAF2,GMPS,AL132777.1,RECQL4,CDKN2A,AQP12B,HOXC12,QRICH…
GO	genes	k: number of selected genes in GO term	n: number of genes in GO term	pv
GO_CELL_CYCLE	APEX2,C11orf82,C15orf23,CASC5,CCDC99,CCNE2,CCNF,CDC25C,CDK1,CDK2,CDK4,CDKN2A,CDKN2D,CDKN3,CENPE,CENPL,CEP152,CKAP5,DDX11,DNMT3A,DSN1,ECT2,EIF4EBP1,ERCC6L,GINS2,HELLS,HMMR,HORMAD2,INCENP,KIF11,KIF25,KNTC1,LIN9,MAD2L1,MAPRE1,MCM5,MCM8,MYC,NUF2,NUP107,NUP188,NUP62,PBK,PKMYT1,PLK4,POLA1,PPAT,PRKDC,PSMD12,RAD21,RAD54B,RAD54L,RBM38,RCC2,SENP5,SMC1A,SUV39H1,TAF2,TEX19,TIMELESS,TLK2,TRIM71,UBE2S,UHRF1,VR…	68	1316	1.2465e-17
GO_CELL_CYCLE_PROCESS	C11orf82,C15orf23,CASC5,CCDC99,CCNE2,CCNF,CDC25C,CDK1,CDK2,CDK4,CDKN2A,CDKN2D,CDKN3,CENPE,CENPL,CEP152,CKAP5,DDX11,DSN1,ECT2,EIF4EBP1,ERCC6L,GINS2,HELLS,HMMR,HORMAD2,INCENP,KIF11,KIF25,KNTC1,MAD2L1,MAPRE1,MCM5,MCM8,MYC,NUF2,NUP107,NUP188,NUP62,PBK,PKMYT1,PLK4,POLA1,PPAT,PRKDC,PSMD12,RAD21,RAD54B,RAD54L,RBM38,RCC2,SMC1A,TAF2,TIMELESS,TRIM71,UBE2S,VRK1,WDR62,YWHAG,ZWINT	60	1081	5.29713e-17
GO_CHROMOSOME_ORGANIZATION	ASXL1,ATAD2,C15orf23,CASC5,CCDC99,CDK1,CDK2,CDKN2A,CENPE,CENPL,CHD7,CKAP5,DDX11,DNMT1,DNMT3A,DSN1,ENY2,ERCC6L,EYA2,GINS2,H2AFZ,HELLS,HIST1H2AB,HIST1H2BG,HIST1H2BJ,HIST1H2BL,HIST1H2BN,HIST1H2BO,HMGB2,HORMAD2,INCENP,KIF25,KNTC1,MAD2L1,MAPRE1,MCM5,MT3,MYC,NUF2,NUP107,POLA1,PRKDC,RAD21,RAD54B,RAD54L,RCC2,RECQL4,SMC1A,SUV39H1,TET3,TLK2,UHRF1,VRK1,WDR5,ZWINT	55	1009	2.68693e-15
GO_SISTER_CHROMATID_COHESION	CASC5,CCDC99,CENPE,CENPL,CKAP5,DDX11,DSN1,ERCC6L,HORMAD2,INCENP,KNTC1,MAD2L1,MAPRE1,NUF2,NUP107,RAD21,RCC2,SMC1A,ZWINT	19	111	2.0496e-14
GO_SISTER_CHROMATID_SEGREGATION	C15orf23,CASC5,CCDC99,CENPE,CENPL,CKAP5,DDX11,DSN1,ERCC6L,HORMAD2,INCENP,KIF25,KNTC1,MAD2L1,MAPRE1,NUF2,NUP107,RAD21,RCC2,SMC1A,ZWINT	21	176	1.28643e-12
GO_MITOTIC_NUCLEAR_DIVISION	C15orf23,CASC5,CCDC99,CCNF,CDC25C,CDK1,CDK2,CENPE,CKAP5,DSN1,ERCC6L,HELLS,INCENP,KIF11,KIF25,KNTC1,MAD2L1,MAPRE1,NUF2,NUP62,PBK,PKMYT1,RAD21,RCC2,SMC1A,TIMELESS,UBE2S,VRK1,ZWINT	29	361	1.71701e-12
GO_CELL_CYCLE_PHASE_TRANSITION	CCNE2,CDC25C,CDK1,CDK2,CDK4,CDKN2A,CDKN2D,CDKN3,CEP152,CKAP5,EIF4EBP1,HMMR,MAPRE1,MCM5,MCM8,PKMYT1,PLK4,POLA1,PPAT,TAF2,TIMELESS,TRIM71,UBE2S,YWHAG	24	255	5.46466e-12
GO_MITOTIC_CELL_CYCLE	C15orf23,CASC5,CCDC99,CCNE2,CCNF,CDC25C,CDK1,CDK2,CDK4,CDKN2A,CDKN2D,CDKN3,CENPE,CEP152,CKAP5,DNMT3A,DSN1,EIF4EBP1,ERCC6L,GINS2,HELLS,HMMR,INCENP,KIF11,KIF25,KNTC1,MAD2L1,MAPRE1,MCM5,MCM8,NUF2,NUP107,NUP188,NUP62,PBK,PKMYT1,PLK4,POLA1,PPAT,PRKDC,PSMD12,RAD21,RBM38,RCC2,SMC1A,TAF2,TIMELESS,TRIM71,UBE2S,VRK1,WDR62,YWHAG,ZWINT	53	766	6.98452e-12
GO_ORGANELLE_FISSION	C15orf23,CASC5,CCDC99,CCNF,CDC25C,CDK1,CDK2,CENPE,CKAP5,DSN1,ERCC6L,HELLS,HORMAD2,INCENP,KIF11,KIF25,KNTC1,MAD2L1,MAPRE1,MTFR1,NUF2,NUP62,PBK,PKMYT1,RAD21,RAD54B,RAD54L,RCC2,SMC1A,TIMELESS,UBE2S,VRK1,ZWINT	33	496	8.74111e-12
GO_CHROMOSOME_SEGREGATION	C15orf23,CASC5,CCDC99,CENPE,CENPL,CKAP5,DDX11,DSN1,ERCC6L,HORMAD2,INCENP,KIF11,KIF25,KNTC1,MAD2L1,MAPRE1,NUF2,NUP107,RAD21,RCC2,SMC1A,TLK2,ZWINT	23	272	1.44205e-10
GO_CELL_DIVISION	C15orf23,CASC5,CCDC99,CCNE2,CCNF,CDC25C,CDK1,CDK2,CDK4,CDKN2A,CENPE,CKAP5,DSN1,ECT2,ERCC6L,HELLS,INCENP,KIF11,KNTC1,MAD2L1,MAPRE1,NUF2,RAD21,RCC2,SENP5,SMC1A,TIMELESS,UBE2S,VRK1,ZWINT	30	460	1.4488e-10
GO_NUCLEAR_CHROMOSOME_SEGREGATION	C15orf23,CASC5,CCDC99,CENPE,CENPL,CKAP5,DDX11,DSN1,ERCC6L,HORMAD2,INCENP,KIF25,KNTC1,MAD2L1,MAPRE1,NUF2,NUP107,RAD21,RCC2,SMC1A,ZWINT	21	228	1.80732e-10
GO_CELL_CYCLE_G1_S_PHASE_TRANSITION	CCNE2,CDK1,CDK2,CDK4,CDKN2A,CDKN2D,CDKN3,EIF4EBP1,MCM5,MCM8,PKMYT1,POLA1,PPAT,TRIM71	14	111	3.9339e-09
GO_CHROMATIN_ORGANIZATION	ASXL1,ATAD2,CASC5,CDK1,CDK2,CDKN2A,CENPL,CHD7,DNMT1,DNMT3A,ENY2,EYA2,H2AFZ,HELLS,HIST1H2AB,HIST1H2BG,HIST1H2BJ,HIST1H2BL,HIST1H2BN,HIST1H2BO,HMGB2,MT3,MYC,SUV39H1,TET3,TLK2,UHRF1,VRK1,WDR5	29	663	1.81975e-06
GO_DNA_METABOLIC_PROCESS	ACTR5,APEX2,ATF7IP,CCNE2,CDC25C,CDK1,CDK2,CDKN2D,DNMT1,DNMT3A,EYA2,GINS2,HELLS,HMGB2,HSPD1,LIN9,MCM5,MCM8,POLA1,POLG,PRKDC,RAD21,RAD54B,RAD54L,RECQL4,SMC1A,TET3,THOC4,TIMELESS,UBE2T,UHRF1	31	758	3.19026e-06
GO_DNA_CONFORMATION_CHANGE	CASC5,CDK1,CDKN2A,CENPL,DDX11,GINS2,HELLS,HIST1H2BG,HIST1H2BJ,HIST1H2BL,HIST1H2BN,HIST1H2BO,HMGB2,MCM5,RAD54B,RECQL4	16	273	1.26171e-05
GO_CELL_CYCLE_G2_M_PHASE_TRANSITION	CDC25C,CDK1,CDK2,CEP152,CKAP5,HMMR,MAPRE1,PKMYT1,PLK4,TAF2,YWHAG	11	138	1.78704e-05
GO_PROTEIN_LOCALIZATION_TO_KINETOCHORE	CASC5,CCDC99,CDK1,RCC2	4	11	2.14981e-05
GO_PROTEIN_LOCALIZATION_TO_CHROMOSOME_CENTROMERIC_REGION	CASC5,CCDC99,CDK1,RCC2	4	13	4.53823e-05
GO_CENTROSOME_CYCLE	CDK1,CDK2,CEP152,KIF11,PLK4,WDR62	6	45	8.89118e-05
GO_CELL_CYCLE_CHECKPOINT	CASC5,CCDC99,CCNE2,CDC25C,CDK1,CDK2,KNTC1,MAD2L1,PRKDC,RBM38,SMC1A,ZWINT	12	194	9.187e-05
GO_CELLULAR_RESPONSE_TO_DNA_DAMAGE_STIMULUS	ACTR5,APEX2,CDC25C,CDK1,CDK2,CDKN2D,EYA2,GINS2,HMGB2,MCM8,MYC,POLA1,POLG,PRKDC,RAD21,RAD54B,RAD54L,RBM38,RECQL4,SMC1A,SUV39H1,THOC4,TIMELESS,TLK2,UBE2T,UHRF1	26	720	0.000157253
GO_DNA_REPLICATION	CCNE2,CDC25C,CDK1,CDK2,GINS2,MCM5,MCM8,POLA1,POLG,RECQL4,THOC4,TIMELESS	12	208	0.000177067
GO_DNA_RECOMBINATION	ACTR5,APEX2,GINS2,HMGB2,HSPD1,MCM8,POLA1,PRKDC,RAD21,RAD54B,RAD54L,RECQL4	12	215	0.00024048
GO_CHROMATIN_MODIFICATION	ASXL1,ATAD2,CASC5,CDK1,CDK2,CDKN2A,CENPL,CHD7,DNMT1,DNMT3A,ENY2,EYA2,HELLS,MT3,MYC,SUV39H1,TET3,TLK2,UHRF1,VRK1,WDR5	21	539	0.000247944
GO_CENTRIOLE_ASSEMBLY	CDK2,CEP152,PLK4,WDR62	4	20	0.000280803
GO_DNA_PACKAGING	CASC5,CDK1,CDKN2A,CENPL,HELLS,HIST1H2BG,HIST1H2BJ,HIST1H2BL,HIST1H2BN,HIST1H2BO,HMGB2	11	194	0.00037927
GO_DNA_REPAIR	ACTR5,APEX2,CDK1,CDK2,CDKN2D,EYA2,GINS2,HMGB2,MCM8,POLA1,POLG,PRKDC,RAD21,RAD54B,RAD54L,RECQL4,SMC1A,UBE2T,UHRF1	19	480	0.000399982
GO_TRANSCRIPTION_FROM_RNA_POLYMERASE_II_PROMOTER	CDX2,CEBPB,CSTF1,DHX38,EIF4A3,ENY2,ESR2,FOXK2,HOXC11,HOXC13,MED26,MYBL1,MYC,NR2C2AP,OTX1,PLAGL2,RAD21,TAF2,TAF4,TAF7L,TFAP2C,THOC4,TTF2,ZNF473,ZNF639	25	724	0.000409791
GO_PROTEIN_DNA_COMPLEX_SUBUNIT_ORGANIZATION	CASC5,CENPE,CENPL,HELLS,HIST1H2BG,HIST1H2BJ,HIST1H2BL,HIST1H2BN,HIST1H2BO,HMGB2,TAF2,TAF7L	12	229	0.000426519
GO_MICROTUBULE_ORGANIZING_CENTER_ORGANIZATION	CDK1,CDK2,CEP152,CKAP5,KIF11,PLK4,WDR62	7	84	0.000463532
GO_MITOTIC_CELL_CYCLE_CHECKPOINT	CDC25C,CDK1,CDK2,KNTC1,MAD2L1,PRKDC,RBM38,SMC1A,ZWINT	9	139	0.000492555
GO_TERMINATION_OF_RNA_POLYMERASE_II_TRANSCRIPTION	CSTF1,DHX38,EIF4A3,THOC4,TTF2,ZNF473	6	62	0.000531222
GO_PROTEIN_SUMOYLATION	CDKN2A,INCENP,NUP107,NUP188,NUP62,RAD21,SENP5,SMC1A	8	115	0.000626697
GO_NEGATIVE_REGULATION_OF_CELLULAR_PROTEIN_CATABOLIC_PROCESS	CDKN2A,HSP90AB1,MAD2L1,PBK,PRKCG,TLK2	6	64	0.00063036
GO_REGULATION_OF_ATTACHMENT_OF_SPINDLE_MICROTUBULES_TO_KINETOCHORE	C15orf23,ECT2,RCC2	3	11	0.000656131
GO_RESPONSE_TO_IONIZING_RADIATION	DNMT1,DNMT3A,ECT2,MYC,POLG,PRKDC,RAD54B,RAD54L,TLK2	9	145	0.000668908
GO_CHROMATIN_ASSEMBLY_OR_DISASSEMBLY	CASC5,CDKN2A,CENPL,HELLS,HIST1H2BG,HIST1H2BJ,HIST1H2BL,HIST1H2BN,HIST1H2BO,HMGB2	10	177	0.000712687
GO_NUCLEAR_EXPORT	CSE1L,DHX38,EIF4A3,ENY2,LSG1,NUP107,NUP188,NUP62,THOC4	9	147	0.000738028
GO_MITOTIC_SISTER_CHROMATID_SEGREGATION	C15orf23,CCDC99,CENPE,KIF25,MAD2L1,SMC1A,ZWINT	7	91	0.000751353
GO_PROTEIN_LOCALIZATION_TO_CHROMOSOME	CASC5,CCDC99,CDK1,RAD21,RCC2	5	45	0.00082534
GO_MEMBRANE_DISASSEMBLY	CDK1,NUP107,NUP188,NUP62,VRK1	5	47	0.00100889
GO_DNA_REPLICATION_INITIATION	CCNE2,GINS2,MCM5,POLA1	4	29	0.00122534
GO_PROTEIN_MODIFICATION_BY_SMALL_PROTEIN_CONJUGATION_OR_REMOVAL	ASB5,ASXL1,CCNF,CDK1,CDKN2A,CTU1,DCAF7,ENY2,INCENP,MAD2L1,NUP107,NUP188,NUP62,PSMD12,RAD21,SENP5,SHMT2,SMC1A,TMEM189,TRAIP,TRIM71,TRPC4AP,UBE2O,UBE2S,UBE2T,UHRF1,ZNRF1	27	873	0.0012812
GO_RESPONSE_TO_RADIATION	ACTR5,CDKN2D,DNMT1,DNMT3A,ECT2,GNGT1,MYC,NMU,PBK,POLG,PRKDC,RAD54B,RAD54L,RGS9BP,SMC1A,TLK2	16	413	0.00140991
GO_ALPHA_AMINO_ACID_METABOLIC_PROCESS	DNMT1,DNMT3A,EIF4A3,GLDC,GMPS,IL4I1,MTHFD1,PPAT,SHMT2,TDO2,UROC1	11	229	0.00148432
GO_REGULATION_OF_GENE_SILENCING	ATAD2,CDK2,DNMT1,TRIM71,UHRF1	5	52	0.001599
GO_DOUBLE_STRAND_BREAK_REPAIR	ACTR5,GINS2,MCM8,POLA1,PRKDC,RAD21,RAD54B,RAD54L,RECQL4	9	165	0.00166161
GO_CENTROSOME_DUPLICATION	CDK2,CEP152,PLK4,WDR62	4	32	0.00178487
GO_REGULATION_OF_MITOTIC_CELL_CYCLE	CDC25C,CDK1,CDK2,CDK4,CDKN2A,CENPE,EIF4EBP1,KIF11,KNTC1,MAD2L1,PKMYT1,PRKDC,PSMD12,RBM38,RCC2,SMC1A,ZWINT	17	468	0.00200603
GO_REGULATION_OF_CELL_CYCLE	BOP1,C11orf82,C15orf23,CCNE2,CCNF,CDC25C,CDK1,CDK2,CDK4,CDKN2A,CDKN2D,CDKN3,CENPE,ECT2,EIF4EBP1,KIF11,KNTC1,LIN9,MAD2L1,MYC,PKMYT1,PLK4,PRKDC,PSMD12,RBM38,RCC2,SMC1A,ZWINT	28	949	0.00208241
GO_DNA_GEOMETRIC_CHANGE	DDX11,GINS2,HMGB2,MCM5,RAD54B,RECQL4	6	81	0.00216296
GO_NEGATIVE_REGULATION_OF_CELL_CYCLE	C11orf82,CCNF,CDC25C,CDK1,CDK2,CDK4,CDKN2A,CDKN2D,CDKN3,KNTC1,MAD2L1,MYC,PRKDC,RBM38,SMC1A,ZWINT	16	433	0.00227219
GO_REGULATION_OF_CELL_CYCLE_PROCESS	C15orf23,CCNF,CDC25C,CDK1,CDK2,CDK4,CDKN2A,CENPE,ECT2,KIF11,KNTC1,MAD2L1,PKMYT1,PLK4,PRKDC,PSMD12,RBM38,RCC2,SMC1A	19	558	0.00232571
GO_REGULATION_OF_MICROTUBULE_BASED_PROCESS	C15orf23,C16orf80,CCNF,CKAP5,ECT2,KIF11,MAPRE1,PLK4,RCC2,SMC1A,WDR62	11	243	0.00236461
GO_GENE_SILENCING	DNMT1,DNMT3A,H2AFZ,HELLS,HIST1H2AB,NUP107,NUP188,NUP62,SUV39H1,TRIM71	10	212	0.00274112
GO_PROTEIN_K63_LINKED_UBIQUITINATION	CDKN2A,UBE2O,UBE2S,UBE2T	4	36	0.00277715
GO_RIBONUCLEOPROTEIN_COMPLEX_LOCALIZATION	DHX38,EIF4A3,ENY2,NUP107,NUP188,NUP62,THOC4	7	118	0.00336495
GO_CELLULAR_RESPONSE_TO_STRESS	ABP1,ACTR5,APEX2,CDC25C,CDK1,CDK2,CDKN2A,CDKN2D,CEBPB,DDX11,DERL1,DNMT3A,ECT2,EIF4EBP1,EYA2,FADS1,GINS2,GNGT1,HMGB2,MCM8,MT3,MYC,NDUFB9,POLA1,POLG,PRKDC,RAD21,RAD54B,RAD54L,RBM38,RECQL4,SMC1A,SUV39H1,THOC4,TIMELESS,TLK2,UBE2T,UHRF1,VAPB,WDR59	40	1565	0.00354007
GO_RESPONSE_TO_LEAD_ION	CDK4,DNMT1,DNMT3A	3	20	0.00406326
GO_NEGATIVE_REGULATION_OF_CELLULAR_CATABOLIC_PROCESS	CDKN2A,HSP90AB1,KIF25,MAD2L1,MT3,PBK,PRKCG,TLK2	8	156	0.00431787
GO_REGULATION_OF_CHROMATIN_SILENCING	ATAD2,DNMT1,UHRF1	3	21	0.0046834
GO_COVALENT_CHROMATIN_MODIFICATION	ASXL1,CDK1,CDK2,DNMT3A,ENY2,EYA2,HELLS,MT3,SUV39H1,TET3,UHRF1,VRK1,WDR5	13	345	0.00483776
GO_CELLULAR_RESPONSE_TO_DRUG	EFTUD2,ESR2,MT3,MYC,PPAT	5	67	0.00486772
GO_SERINE_FAMILY_AMINO_ACID_METABOLIC_PROCESS	EIF4A3,GLDC,MTHFD1,SHMT2	4	42	0.00488631
GO_SIGNAL_TRANSDUCTION_IN_RESPONSE_TO_DNA_DAMAGE	CDC25C,CDK1,CDK2,PRKDC,RBM38,SMC1A	6	96	0.00503871
GO_MULTI_ORGANISM_LOCALIZATION	DERL1,NUP107,NUP188,NUP62,THOC4	5	68	0.0051849
GO_REGULATION_OF_CYCLIN_DEPENDENT_PROTEIN_KINASE_ACTIVITY	CCNE2,CDC25C,CDKN2A,CDKN2D,CDKN3,PKMYT1	6	97	0.0052986
GO_NUCLEOBASE_CONTAINING_COMPOUND_TRANSPORT	CKAP5,DHX38,EIF4A3,ENY2,NUP107,NUP188,NUP62,SLC35B1,THOC4	9	199	0.0057638
GO_NEGATIVE_REGULATION_OF_MITOTIC_CELL_CYCLE	CDC25C,CDK1,CDK2,KNTC1,MAD2L1,PRKDC,RBM38,SMC1A,ZWINT	9	199	0.0057638
GO_DNA_DEPENDENT_DNA_REPLICATION	CCNE2,GINS2,MCM5,POLA1,POLG,THOC4	6	99	0.00584765
GO_DNA_ALKYLATION	ATF7IP,DNMT1,DNMT3A,TET3	4	45	0.00625955
GO_DNA_TEMPLATED_TRANSCRIPTION_TERMINATION	CSTF1,DHX38,EIF4A3,THOC4,TTF2,ZNF473	6	101	0.00643708
GO_MRNA_3_END_PROCESSING	CSTF1,DHX38,EIF4A3,THOC4,ZNF473	5	72	0.00660053
GO_REGULATION_OF_PROTEIN_MODIFICATION_BY_SMALL_PROTEIN_CONJUGATION_OR_REMOVAL	CDK1,CDK2,CDKN2A,DERL1,GNL3L,HSP90AB1,MAD2L1,PRKCG,PSMD12,PTK2,UBE2S	11	280	0.00682146
GO_G1_DNA_DAMAGE_CHECKPOINT	CDC25C,CDK1,CDK2,PRKDC,RBM38	5	73	0.00699282
GO_REGULATION_OF_CELL_CYCLE_PHASE_TRANSITION	CDC25C,CDK1,CDK2,CDK4,CDKN2A,CENPE,KNTC1,MAD2L1,PRKDC,PSMD12,RBM38,RCC2	12	321	0.00707255
GO_RESPONSE_TO_ETHANOL	CDK1,CDK2,DNMT1,DNMT3A,EIF4EBP1,ESR2,SPTBN2	7	136	0.00726699
GO_HISTONE_PHOSPHORYLATION	CDK1,CDK2,VRK1	3	25	0.00771689
GO_SPINDLE_CHECKPOINT	CASC5,CCDC99,MAD2L1	3	25	0.00771689
GO_CENTROMERE_COMPLEX_ASSEMBLY	CASC5,CENPE,CENPL,HELLS	4	48	0.00786749
GO_POSITIVE_REGULATION_OF_CELL_CYCLE_PROCESS	CDC25C,CDK1,CDK2,CDK4,CDKN2A,ECT2,MAD2L1,PLK4,RBM38,RCC2	10	247	0.00791975
GO_NEGATIVE_REGULATION_OF_PROTEIN_MODIFICATION_BY_SMALL_PROTEIN_CONJUGATION_OR_REMOVAL	CDK1,CDK2,CDKN2A,GNL3L,MAD2L1,PRKCG,PSMD12	7	139	0.008152
GO_REPRODUCTION	CASC5,CCNF,CCT5,CDC25C,CDK1,CDK2,CDX2,CEBPB,CHD7,DNMT3A,EIF2S2,ESR2,HMGB2,HORMAD2,HSP90AB1,KIAA1524,MCM8,NUP62,PLK4,PMCH,PPAT,PRKDC,PTK2,RAD21,RAD54B,RAD54L,RPL39L,SMC1A,SPIN4,TAF4,TAF7L,TEX19,TFAP2C	33	1297	0.00840558
GO_REGULATION_OF_CELL_CYCLE_ARREST	CDC25C,CDK1,CDK2,CDK4,CDKN2A,RBM38	6	108	0.00884164
GO_RESPONSE_TO_GAMMA_RADIATION	MYC,POLG,PRKDC,TLK2	4	50	0.00907736
GO_NEGATIVE_REGULATION_OF_CELL_CYCLE_PROCESS	CCNF,CDC25C,CDK1,CDK2,CDK4,MAD2L1,PRKDC,RBM38,SMC1A	9	214	0.00909301
GO_CELLULAR_MACROMOLECULAR_COMPLEX_ASSEMBLY	ATP6V0A4,CASC5,CENPE,CENPL,COG4,FCHO1,HELLS,HIST1H2BG,HIST1H2BJ,HIST1H2BL,HIST1H2BN,HIST1H2BO,HMGB2,HSPD1,MRPL11,NDUFB9,NUP107,PTK2,TAF2,TAF7L,UBE2S	21	727	0.00913755
GO_NEGATIVE_REGULATION_OF_PROTEIN_CATABOLIC_PROCESS	CDKN2A,HSP90AB1,MAD2L1,PBK,PRKCG,TLK2	6	109	0.00923121
GO_NEGATIVE_REGULATION_OF_GENE_EXPRESSION_EPIGENETIC	DNMT1,DNMT3A,H2AFZ,HELLS,HIST1H2AB,SUV39H1	6	112	0.0104733
GO_NUCLEAR_ENVELOPE_ORGANIZATION	CDK1,NUP107,NUP188,NUP62,VRK1	5	81	0.0107337
GO_POSITIVE_REGULATION_OF_GENE_EXPRESSION	ASXL1,ATAD2,ATF7IP,CDK1,CDK2,CDK4,CDKN2A,CDX2,CEBPB,DNMT1,EIF4A3,ELAVL1,ENY2,ESR2,FOXK2,H2AFZ,HMGB2,HOXC11,HOXC13,LARP4B,MRPL12,MT3,MYBL1,MYC,MYCN,MYLK2,NUP62,OTX1,PLAGL2,POMC,PRKDC,RAD21,TAF2,TAF4,TET3,TFAP2C,THOC4,UHRF1,WDR5,YTHDF1,ZNF639	41	1733	0.0114075
GO_RNA_LOCALIZATION	CKAP5,DHX38,EIF4A3,ENY2,NUP107,NUP188,NUP62,THOC4	8	185	0.0116072
GO_ORGAN_REGENERATION	CDK1,CDK2,CDK4,CEBPB,PPAT	5	83	0.0118474
GO_RESPONSE_TO_DRUG	ABP1,CDK1,CDK2,CDK4,DNMT1,DNMT3A,EFTUD2,ESR2,HMGB2,MT3,MYC,PPAT,RAD54B,RAD54L	14	431	0.012296
GO_CELLULAR_RESPONSE_TO_OXYGEN_CONTAINING_COMPOUND	ABP1,ATP6V0A4,CDK1,CDK2,CEBPB,CHRM2,DNMT1,DNMT3A,ECT2,EIF4EBP1,ESR2,GPR173,H2AFZ,HMGB2,HRH3,MT3,POLG,PPAT,PRKDC,PTK2,SPTBN2,YWHAG	22	799	0.0129512
GO_POSITIVE_REGULATION_OF_CELL_CYCLE_ARREST	CDC25C,CDK1,CDK2,CDKN2A,RBM38	5	85	0.0130372
GO_REGULATION_OF_CHROMOSOME_SEGREGATION	C15orf23,CENPE,ECT2,MAD2L1,RCC2	5	85	0.0130372
GO_HETEROCHROMATIN_ORGANIZATION	CDKN2A,HELLS	2	11	0.0134007
GO_ORGANELLE_INHERITANCE	CDK1,VRK1	2	11	0.0134007
GO_DNA_TEMPLATED_TRANSCRIPTIONAL_PREINITIATION_COMPLEX_ASSEMBLY	TAF2,TAF7L	2	11	0.0134007
GO_METHYLATION_DEPENDENT_CHROMATIN_SILENCING	DNMT3A,HELLS	2	11	0.0134007
GO_TETRAHYDROFOLATE_INTERCONVERSION	MTHFD1,SHMT2	2	11	0.0134007
GO_IMIDAZOLE_CONTAINING_COMPOUND_METABOLIC_PROCESS	MTHFD1,UROC1	2	11	0.0134007
GO_REGULATION_BY_VIRUS_OF_VIRAL_PROTEIN_LEVELS_IN_HOST_CELL	DERL1,VAPB	2	11	0.0134007
GO_REGULATION_OF_GENE_EXPRESSION_EPIGENETIC	ATAD2,DNMT1,DNMT3A,H2AFZ,HELLS,HIST1H2AB,SUV39H1,TFAP2C,TRIM71	9	229	0.0137084
GO_MACROMOLECULAR_COMPLEX_ASSEMBLY	ATP6V0A4,CASC5,CDK1,CDKN2A,CENPE,CENPL,COG4,DERL1,ECT2,FCHO1,HELLS,HIST1H2BG,HIST1H2BJ,HIST1H2BL,HIST1H2BN,HIST1H2BO,HMGB2,HR,HSPD1,KIF11,KNTC1,MRPL11,MYC,NDUFB9,NUP107,NUP62,PANX2,PLAGL2,PPAT,PTK2,SHMT2,TAF2,TAF7L,UBE2S	34	1398	0.0141825
GO_PEPTIDYL_LYSINE_MODIFICATION	CDKN2A,INCENP,NUP107,NUP188,NUP62,RAD21,SENP5,SMC1A,SUV39H1,TET3,WDR5	11	312	0.0145089
GO_3_UTR_MEDIATED_MRNA_STABILIZATION	ELAVL1,RBM38	2	12	0.015908
GO_PURINE_NUCLEOBASE_BIOSYNTHETIC_PROCESS	GMPS,PPAT	2	12	0.015908
GO_REGULATION_OF_CELL_CYCLE_G2_M_PHASE_TRANSITION	CDK1,CDK4,CDKN2A,RCC2	4	59	0.0160007
GO_DNA_METHYLATION_OR_DEMETHYLATION	ATF7IP,DNMT1,DNMT3A,TET3	4	59	0.0160007
GO_SOMATIC_CELL_DNA_RECOMBINATION	HMGB2,HSPD1,PRKDC	3	33	0.016627
GO_PROTEIN_DESTABILIZATION	CDKN2A,DERL1,PRKDC	3	34	0.018019
GO_TRNA_TRANSPORT	NUP107,NUP188,NUP62	3	34	0.018019
GO_RESPONSE_TO_TOXIC_SUBSTANCE	ABP1,CDK1,CDK2,CDK4,DNMT1,DNMT3A,ESR2,MT3,TXNRD1	9	241	0.0185001
GO_CELLULAR_RESPONSE_TO_ETHANOL	DNMT3A,SPTBN2	2	13	0.0185986
GO_ALPHA_LINOLENIC_ACID_METABOLIC_PROCESS	ABCD1,FADS1	2	13	0.0185986
GO_S_ADENOSYLHOMOCYSTEINE_METABOLIC_PROCESS	DNMT1,DNMT3A	2	13	0.0185986
GO_POSITIVE_REGULATION_OF_PROTEIN_IMPORT_INTO_NUCLEUS_TRANSLOCATION	CDK1,HSP90AB1	2	13	0.0185986
GO_RNA_SPLICING	CSTF1,DHX38,EFTUD2,EIF4A3,ELAVL1,ESRP1,PUF60,RALY,RBM38,SRRM4,THOC4,TTF2	12	367	0.0187394
GO_RESPONSE_TO_ABIOTIC_STIMULUS	ACTR5,CDK2,CDK4,CDKN2D,DNMT1,DNMT3A,ECT2,EIF4EBP1,ESR2,GNGT1,HSP90AB1,HSPD1,MT3,MYC,NMU,PBK,PCSK1N,POLG,PRKDC,RAD54B,RAD54L,RGS9BP,SMC1A,SUV39H1,TIMELESS,TLK2	26	1024	0.018769
GO_NEGATIVE_REGULATION_OF_CATABOLIC_PROCESS	CDKN2A,HSP90AB1,KIF25,MAD2L1,MT3,PBK,PRKCG,TLK2	8	203	0.0192749
GO_NUCLEAR_IMPORT	CSE1L,IPO9,MT3,NUP107,NUP188,NUP62	6	129	0.0198143
GO_ALPHA_AMINO_ACID_CATABOLIC_PROCESS	GLDC,IL4I1,PPAT,TDO2,UROC1	5	95	0.0201989
GO_CHROMATIN_SILENCING	DNMT3A,H2AFZ,HELLS,HIST1H2AB,SUV39H1	5	95	0.0201989
GO_CELLULAR_RESPONSE_TO_NITROGEN_COMPOUND	ABP1,ATP6V0A4,CDK2,CEBPB,CHRM2,DNMT1,DNMT3A,EIF4EBP1,GPR173,HRH3,MT3,PPAT,PRKDC,PTK2,YWHAG	15	505	0.0203466
GO_PROTEIN_COMPLEX_BIOGENESIS	ATP6V0A4,CASC5,CDK1,CENPE,CENPL,COG4,DERL1,ECT2,FCHO1,HIST1H2BG,HIST1H2BJ,HIST1H2BL,HIST1H2BN,HIST1H2BO,HMGB2,HR,HSPD1,KIF11,KNTC1,MYC,NDUFB9,NUP107,NUP62,PANX2,PPAT,PTK2,SHMT2,UBE2S	28	1132	0.0204826
GO_REGULATION_OF_LIGASE_ACTIVITY	CDK1,CDK2,CDKN2A,MAD2L1,PSMD12,UBE2S	6	130	0.0204966
GO_POSITIVE_REGULATION_OF_BIOSYNTHETIC_PROCESS	ASXL1,ATAD2,ATF7IP,CCT5,CDK1,CDK2,CDK4,CDKN2A,CDX2,CEBPB,EIF4A3,ELAVL1,ENY2,ESR2,FOXK2,H2AFZ,HMGB2,HOXC11,HOXC13,HSP90AB1,LARP4B,MRPL12,MT3,MYBL1,MYC,MYCN,NUP62,OTX1,PLAGL2,POMC,PRKDC,RAD21,TAF2,TAF4,TET3,TFAP2C,THOC4,UHRF1,WDR5,YTHDF1,ZNF639	41	1805	0.021087
GO_LINOLEIC_ACID_METABOLIC_PROCESS	ABCD1,FADS1	2	14	0.0214658
GO_POSITIVE_REGULATION_OF_CELL_SIZE	CDK4,HSP90AB1	2	14	0.0214658
GO_DETERMINATION_OF_ADULT_LIFESPAN	RAD54B,RAD54L	2	14	0.0214658
GO_ATTACHMENT_OF_SPINDLE_MICROTUBULES_TO_KINETOCHORE	CASC5,CENPE	2	14	0.0214658
GO_REGULATION_OF_PROTEIN_LOCALIZATION_TO_CHROMOSOME_TELOMERIC_REGION	CCT5,GNL3L	2	14	0.0214658
GO_MITOCHONDRIAL_ELECTRON_TRANSPORT_UBIQUINOL_TO_CYTOCHROME_C	CYC1,CYCS	2	14	0.0214658
GO_CELLULAR_AMINO_ACID_METABOLIC_PROCESS	DNMT1,DNMT3A,EIF4A3,GLDC,GMPS,IL4I1,MTHFD1,PPAT,SHMT2,TDO2,UROC1	11	332	0.0218691
GO_POSITIVE_REGULATION_OF_CELL_CYCLE	CDC25C,CDK1,CDK2,CDK4,CDKN2A,ECT2,EIF4EBP1,MAD2L1,PLK4,RBM38,RCC2	11	332	0.0218691
GO_NEGATIVE_REGULATION_OF_CELL_CYCLE_G1_S_PHASE_TRANSITION	CDC25C,CDK1,CDK2,PRKDC,RBM38	5	98	0.0227642
GO_RNA_3_END_PROCESSING	CSTF1,DHX38,EIF4A3,THOC4,ZNF473	5	98	0.0227642
GO_NEUROPEPTIDE_SIGNALING_PATHWAY	NMU,NXPH4,PCSK1N,PMCH,POMC	5	99	0.0236641
GO_RESPONSE_TO_TESTOSTERONE	CDK4,DNMT1,ESR2	3	38	0.0242167
GO_CHEMOSENSORY_BEHAVIOR	CHD7,PRKCG	2	15	0.0245031
GO_POSITIVE_REGULATION_OF_NUCLEASE_ACTIVITY	HMGB2,VAPB	2	15	0.0245031
GO_CELLULAR_RESPONSE_TO_NITRIC_OXIDE	CDK2,MT3	2	15	0.0245031
GO_MITOTIC_DNA_INTEGRITY_CHECKPOINT	CDC25C,CDK1,CDK2,PRKDC,RBM38	5	100	0.0245865
GO_NUCLEUS_ORGANIZATION	CDK1,HMGB2,NUP107,NUP188,NUP62,VRK1	6	136	0.0249269
GO_REGULATION_OF_DNA_METABOLIC_PROCESS	CCT5,CDK1,CDK2,CDKN2A,DNMT1,DNMT3A,GNL3L,MYC,PRKCG,SMC1A,THOC4	11	340	0.0254738
GO_CELLULAR_RESPONSE_TO_RADIATION	ACTR5,ECT2,GNGT1,MYC,PBK,TLK2	6	137	0.0257226
GO_POSITIVE_REGULATION_OF_TRANSCRIPTION_FROM_RNA_POLYMERASE_II_PROMOTER	ASXL1,ATAD2,CDKN2A,CEBPB,ESR2,FOXK2,H2AFZ,HMGB2,HOXC11,HOXC13,MT3,MYBL1,MYC,MYCN,OTX1,PLAGL2,POMC,PRKDC,RAD21,TAF2,TET3,TFAP2C,UHRF1,WDR5,ZNF639	25	1004	0.0257907
GO_REGULATION_OF_CENTROSOME_CYCLE	CCNF,KIF11,PLK4	3	39	0.0259238
GO_BASE_EXCISION_REPAIR	APEX2,POLG,RECQL4	3	39	0.0259238
GO_PLACENTA_DEVELOPMENT	CCNF,CDX2,CEBPB,HSP90AB1,PLK4,PTK2	6	138	0.0265351
GO_RESPONSE_TO_ACTIVITY	CDK1,DNMT1,ESR2,PRKDC	4	69	0.0267869
GO_NEGATIVE_REGULATION_OF_ORGANELLE_ORGANIZATION	ATAD2,C15orf23,CCNF,CKAP5,DNMT1,GNL3L,KIF11,MAD2L1,MAPRE1,SMC1A,SPTBN2,WDR62	12	387	0.0268892
GO_MRNA_PROCESSING	CSTF1,DHX38,EFTUD2,EIF4A3,ELAVL1,ESRP1,PUF60,RALY,RBM38,SRRM4,THOC4,TTF2,ZNF473	13	432	0.0269626
GO_REGULATION_OF_PROTEIN_UBIQUITINATION_INVOLVED_IN_UBIQUITIN_DEPENDENT_PROTEIN_CATABOLIC_PROCESS	CDK1,CDKN2A,MAD2L1,PSMD12,PTK2	5	103	0.0274915
GO_RESPONSE_TO_CADMIUM_ION	CDK1,CDK2,MT3	3	40	0.0276939
GO_V_D_J_RECOMBINATION	HMGB2,PRKDC	2	16	0.0277042
GO_SERINE_FAMILY_AMINO_ACID_BIOSYNTHETIC_PROCESS	MTHFD1,SHMT2	2	16	0.0277042
GO_CELL_PROLIFERATION	BOP1,C3orf58,CDC25C,CEBPB,CSE1L,EIF2S2,ESR2,FZD6,HELLS,HSPD1,MAPRE1,MT3,POLA1,PRKDC,TRAIP,TRIM71,TXNRD1,UHRF1	18	672	0.0294785
GO_MICROTUBULE_CYTOSKELETON_ORGANIZATION	C15orf23,CCDC99,CDK1,CDK2,CEP152,CKAP5,KIF11,PLK4,PTK2,SMC1A,WDR62	11	348	0.0294918
GO_REGULATION_OF_PROTEIN_STABILITY	CCT5,CDKN2A,DERL1,GNL3L,HSP90AB1,HSPD1,MT3,PRKDC	8	221	0.0300166
GO_NEGATIVE_REGULATION_OF_CYTOSKELETON_ORGANIZATION	C15orf23,CCNF,CKAP5,KIF11,MAPRE1,SMC1A,SPTBN2,WDR62	8	221	0.0300166
GO_REGULATION_OF_DNA_METHYLATION	DNMT1,DNMT3A	2	17	0.031063
GO_SOMATIC_DIVERSIFICATION_OF_IMMUNE_RECEPTORS	HMGB2,HSPD1,PRKDC	3	42	0.0314222
GO_NEGATIVE_REGULATION_OF_REACTIVE_OXYGEN_SPECIES_METABOLIC_PROCESS	ESR2,MT3,MYCN	3	42	0.0314222
GO_POSITIVE_REGULATION_OF_NEURAL_PRECURSOR_CELL_PROLIFERATION	GPR56,KIAA1524,OTP	3	42	0.0314222
GO_RIBOSOME_BIOGENESIS	BOP1,CDKN2A,CHD7,EIF4A3,GNL3L,LSG1,MRPL11,RRP1,SUV39H1,UTP20	10	308	0.0315932
GO_REGULATION_OF_ORGANELLE_ORGANIZATION	ATAD2,C15orf23,CCNF,CCT5,CDC25C,CDKN2A,CENPE,CKAP5,DNMT1,ECT2,GNL3L,KIF11,KNTC1,MAD2L1,MAPRE1,MYC,PKMYT1,PLAGL2,PLK4,PTK2,RCC2,SLMO1,SMC1A,SPTBN2,TLK2,UHRF1,WDR62,YWHAG	28	1178	0.0320478
GO_REGULATION_OF_NEURAL_PRECURSOR_CELL_PROLIFERATION	GPR56,KIAA1524,OTP,TRIM71	4	73	0.0320712
GO_POSITIVE_REGULATION_OF_PROTEIN_BINDING	DERL1,GNL3L,HSP90AB1,MAPRE1	4	73	0.0320712
GO_NUCLEAR_TRANSPORT	CSE1L,DHX38,EIF4A3,ENY2,IPO9,LSG1,MT3,NUP107,NUP188,NUP62,THOC4	11	355	0.033364
GO_CELLULAR_RESPONSE_TO_INSULIN_STIMULUS	ATP6V0A4,CDK2,EIF4EBP1,PPAT,PRKDC,YWHAG	6	146	0.0336512
GO_NEGATIVE_REGULATION_OF_CELL_CYCLE_PHASE_TRANSITION	CDC25C,CDK1,CDK2,MAD2L1,PRKDC,RBM38	6	146	0.0336512
GO_MEIOTIC_CELL_CYCLE	CDK2,HORMAD2,RAD21,RAD54B,RAD54L,SMC1A,TEX19	7	186	0.0342941
GO_GLYCINE_METABOLIC_PROCESS	GLDC,SHMT2	2	18	0.0345734
GO_RESPONSE_TO_ACETYLCHOLINE	CHRM2,HRH3	2	18	0.0345734
GO_POSITIVE_REGULATION_OF_CELL_CYCLE_G2_M_PHASE_TRANSITION	CDK4,RCC2	2	18	0.0345734
GO_FOLIC_ACID_METABOLIC_PROCESS	MTHFD1,SHMT2	2	18	0.0345734
GO_NUCLEOBASE_BIOSYNTHETIC_PROCESS	GMPS,PPAT	2	18	0.0345734
GO_PEPTIDYL_SERINE_MODIFICATION	CDK1,CDK2,PRKCG,PRKDC,TLK2,VRK1	6	148	0.0356054
GO_RNA_PROCESSING	BOP1,CDKN2A,CHD7,CSTF1,CTU1,DHX38,EFTUD2,EIF4A3,ELAVL1,ESRP1,PUF60,RALY,RBM38,RRP1,SRRM4,SUV39H1,THOC4,TRMU,TTF2,UTP20,ZNF473	21	835	0.0356221
GO_POSITIVE_REGULATION_OF_CELLULAR_AMIDE_METABOLIC_PROCESS	CDK4,EIF4A3,ELAVL1,LARP4B,YTHDF1	5	111	0.0362723
GO_REGULATION_OF_CELLULAR_RESPONSE_TO_HEAT	HSP90AB1,NUP107,NUP188,NUP62	4	76	0.0364074
GO_CELLULAR_AMINO_ACID_CATABOLIC_PROCESS	GLDC,IL4I1,PPAT,TDO2,UROC1	5	112	0.0374778
GO_RESPONSE_TO_ALCOHOL	CDK1,CDK2,CDK4,CDKN2D,DNMT1,DNMT3A,EIF4EBP1,ESR2,H2AFZ,SPTBN2,TPCN2	11	362	0.0375838
GO_REGULATION_OF_CELLULAR_PROTEIN_CATABOLIC_PROCESS	CDK1,CDKN2A,HSP90AB1,MAD2L1,PBK,PRKCG,PSMD12,PTK2,TLK2	9	274	0.0377778
GO_ANAPHASE_PROMOTING_COMPLEX_DEPENDENT_CATABOLIC_PROCESS	CDK1,MAD2L1,PSMD12,UBE2S	4	77	0.0379242
GO_REPRODUCTIVE_SYSTEM_DEVELOPMENT	CCNF,CDX2,CEBPB,CHD7,EIF2S2,ESR2,HMGB2,HSP90AB1,PLK4,PTK2,TAF4,TFAP2C	12	408	0.0379534
GO_CELLULAR_RESPONSE_TO_REACTIVE_NITROGEN_SPECIES	CDK2,MT3	2	19	0.0382296
GO_CLEAVAGE_INVOLVED_IN_RRNA_PROCESSING	BOP1,UTP20	2	19	0.0382296
GO_MATURATION_OF_5_8S_RRNA_FROM_TRICISTRONIC_RRNA_TRANSCRIPT_SSU_RRNA_5_8S_RRNA_LSU_RRNA_	BOP1,UTP20	2	19	0.0382296
GO_REGULATION_OF_RESPONSE_TO_FOOD	MT3,PRKCG	2	19	0.0382296
GO_PEPTIDYL_THREONINE_MODIFICATION	CDK1,MYLK2,VRK1	3	46	0.0396238
GO_MEIOTIC_CELL_CYCLE_PROCESS	CDK2,HORMAD2,RAD21,RAD54B,RAD54L,SMC1A	6	152	0.0397293
GO_REGULATION_OF_TRANSCRIPTION_FROM_RNA_POLYMERASE_II_PROMOTER	ASXL1,ATAD2,ATF7IP,CDKN2A,CDX2,CEBPB,DNMT1,DNMT3A,ENY2,ESR2,FOXK2,H2AFZ,HMGB2,HOXC11,HOXC13,MED26,MT3,MYBL1,MYC,MYCN,OTX1,PLAGL2,POMC,PRKDC,RAD21,SUV39H1,TAF2,TAF4,TAF7L,TET3,TFAP2C,TGIF2,TIMELESS,UBE2O,UHRF1,WDR5,ZBED4,ZNF367,ZNF639	39	1784	0.040397
GO_REGULATION_OF_CHROMOSOME_ORGANIZATION	ATAD2,CCT5,CENPE,DNMT1,GNL3L,MAD2L1,MYC,TLK2,UHRF1	9	278	0.0407986
GO_TRANSCRIPTION_INITIATION_FROM_RNA_POLYMERASE_II_PROMOTER	ESR2,MED26,NR2C2AP,TAF2,TAF4,TAF7L	6	153	0.0408057
GO_DNA_MODIFICATION	ATF7IP,DNMT1,DNMT3A,TET3	4	79	0.0410653
GO_ANTERIOR_POSTERIOR_PATTERN_SPECIFICATION	CDX2,DLL3,HOXC10,HOXC11,HOXC13,OTX1,PRKDC	7	194	0.0415252
GO_CELL_CYCLE_ARREST	C11orf82,CDKN2A,CDKN2D,CDKN3,MYC,RBM38	6	154	0.0419003
GO_RESPONSE_TO_VITAMIN_A	DNMT1,DNMT3A	2	20	0.0420258
GO_AROMATIC_AMINO_ACID_FAMILY_CATABOLIC_PROCESS	IL4I1,TDO2	2	20	0.0420258
GO_RECOMBINATIONAL_REPAIR	GINS2,MCM8,RAD54B,RAD54L	4	80	0.0426896
GO_PROTEIN_IMPORT	CSE1L,IPO9,MT3,NUP107,NUP188,NUP62	6	155	0.0430132
GO_PROTEIN_COMPLEX_SUBUNIT_ORGANIZATION	ATP6V0A4,C15orf23,CASC5,CDK1,CENPE,CENPL,CKAP5,COG4,DERL1,ECT2,FCHO1,HIST1H2BG,HIST1H2BJ,HIST1H2BL,HIST1H2BN,HIST1H2BO,HMGB2,HR,HSPD1,KIF11,KNTC1,MRPL11,MRPL12,MYC,NDUFB9,NUP107,NUP62,PANX2,PPAT,PTK2,SHMT2,SMC1A,UBE2S,WDR62	34	1527	0.0433605
GO_POSITIVE_REGULATION_OF_PROTEIN_MODIFICATION_BY_SMALL_PROTEIN_CONJUGATION_OR_REMOVAL	CDK1,CDKN2A,DERL1,MAD2L1,PSMD12,PTK2,UBE2S	7	196	0.0434764
GO_CELLULAR_RESPONSE_TO_INORGANIC_SUBSTANCE	ABP1,CDK2,DNMT1,ECT2,EIF4A3,MT3	6	156	0.0441446
GO_PROTEIN_LOCALIZATION_TO_NUCLEUS	CSE1L,IPO9,MT3,NUP107,NUP188,NUP62	6	156	0.0441446
GO_RESPONSE_TO_NITRIC_OXIDE	CDK2,MT3	2	21	0.0459566
GO_HISTONE_DEUBIQUITINATION	ASXL1,ENY2	2	21	0.0459566
GO_PURINE_NUCLEOBASE_METABOLIC_PROCESS	GMPS,PPAT	2	21	0.0459566
GO_REGULATION_OF_PROTEIN_IMPORT_INTO_NUCLEUS_TRANSLOCATION	CDK1,HSP90AB1	2	21	0.0459566
GO_SOMATIC_RECOMBINATION_OF_IMMUNOGLOBULIN_GENE_SEGMENTS	HSPD1,PRKDC	2	21	0.0459566
GO_TETRAHYDROFOLATE_METABOLIC_PROCESS	MTHFD1,SHMT2	2	21	0.0459566
GO_REGULATION_OF_PROTEIN_SUMOYLATION	CDKN2A,GNL3L	2	21	0.0459566
GO_PROTEIN_AUTOUBIQUITINATION	TRIM71,UBE2T,UHRF1	3	49	0.0464153
GO_NEGATIVE_REGULATION_OF_PROTEIN_MODIFICATION_PROCESS	CASC5,CDK1,CDK2,CDKN2A,CDKN2D,DNMT1,GNL3L,MAD2L1,MYC,NUP62,PBK,PKMYT1,PRKCG,PRKDC,PSMD12,YWHAG	16	616	0.0486263

## Sheet: aC5
Table S2-5: Cluster aC5
aC5: 1062 genes	CYP27C1,DEM1,NPM3,IL21,TRGV5,TCF7L1,TMEM39B,CMTM5,UBE2E2,STON1,KRT75,PCYT1B,AC069235.1,IL1R2,RP5-1187M17.10,MBOAT4,PPYR1,FOXN2,IL17D,KCNE1L,C3orf1,UBASH3B,AC073878.1,RNF145,CNGA1,AC010411.1,AC121338.1,CASP5,TMEM182,CD8B,PLEKHB1,PIM1,C2orf89,ZBTB5,KRT2,ODAM,MMP7,SOX8,PPARA,XAGE2B,PGBD5,CAC1A,TATDN2,DMRTA2,CDK8,RP1L1,BTNL3,C7orf60,DZIP1,OGDHL,FBL,TRBV30,AC008734.2,FNDC3B,SLC6A15,RDH10,STARD7,CHRM3,…
GO	genes	k: number of selected genes in GO term	n: number of genes in GO term	pv
GO_IMMUNE_RESPONSE	ADA,AIM2,APOBEC3D,APOBEC3F,APOBEC3G,ASS1,ATP6V0A2,BPI,BTLA,C1R,C1S,CCL13,CCL17,CCL18,CCL20,CCL25,CCL26,CCL5,CCL8,CCR1,CCR4,CCR8,CD274,CD300E,CD40,CD6,CD8B,CD96,CD97,CLEC4C,CLEC4D,CLEC4E,CMKLR1,CNR2,CR1,CSF2,CTLA4,CTSC,CX3CL1,CXCL1,CXCL10,CXCL13,CXCL3,DAPK1,DEFB1,ETS1,FASLG,FCAR,FCN3,FYN,GAPDH,GBP1,GBP5,GTPBP1,GZMB,GZMH,HERC5,HLA-DOB,HLA-DQA1,HLA-DQA2,HRH2,ICAM1,ICOS,IFIH1,IFNG,IFNK,IL18BP,IL18RAP…	139	1100	9.10518e-24
GO_REGULATION_OF_IMMUNE_SYSTEM_PROCESS	ABI1,ACTR3,ADA,AIM2,APOBEC3F,APOBEC3G,BPI,BTLA,BTN2A2,C1R,C1S,C1orf38,CALR,CCL20,CCL25,CCL5,CCL8,CCR1,CD163L1,CD247,CD274,CD300E,CD38,CD3D,CD40,CD6,CD8B,CD96,CDK6,CHST3,CLEC4C,CLEC4D,CLEC4E,CMKLR1,CNR2,CR1,CTLA4,CTSB,CX3CL1,CXCL1,CXCL10,CXCL13,CXCL3,CYP26B1,DUSP22,ETS1,FBXO7,FCN3,FCRL5,FGFBP1,FOXC1,FYN,GBP1,GBP5,GFI1,GPR55,GPRC5B,HERC5,HLA-DOB,HLA-DQA1,HLA-DQA2,ICAM1,ICOS,IFIH1,IFNG,IFNK,IKZF3,IL…	144	1403	2.39644e-16
GO_DEFENSE_RESPONSE	AGTR2,AIM2,APOBEC3D,APOBEC3F,APOBEC3G,ASS1,BMP2,BPI,C1R,C1S,C1orf38,CCL13,CCL17,CCL18,CCL20,CCL25,CCL26,CCL5,CCL8,CCR1,CCR4,CD163L1,CD207,CD300E,CD40,CD6,CD97,CHST2,CHST3,CLEC4C,CLEC4D,CLEC4E,CNR2,COTL1,CR1,CX3CL1,CXCL1,CXCL10,CXCL13,CXCL3,CYP26B1,DAPK1,DEFB1,EMR2,FCN3,FGFBP1,FOSL1,FYN,GAPDH,GBP1,GBP5,GNLY,GZMB,HERC5,HLA-DQA1,HLA-DQA2,ICAM1,IFIH1,IFNG,IFNK,IL17D,IL18RAP,IL1RL2,IL26,IL2RA,IL32,IL3…	126	1231	2.57683e-14
GO_POSITIVE_REGULATION_OF_IMMUNE_SYSTEM_PROCESS	ABI1,ACTR3,ADA,AIM2,BTLA,C1R,C1S,C1orf38,CALR,CCL20,CCL5,CCL8,CCR1,CD247,CD274,CD38,CD3D,CD40,CD6,CLEC4C,CLEC4D,CLEC4E,CMKLR1,CR1,CTLA4,CTSB,CX3CL1,CXCL1,CXCL10,CXCL13,CXCL3,ETS1,FCN3,FOXC1,FYN,GBP5,GPRC5B,HLA-DQA1,HLA-DQA2,ICAM1,ICOS,IFIH1,IFNG,IFNK,IL1RL2,IL21,IL2RA,IL34,IL7,IRAK2,IRG1,ITK,KCNN4,KDM1A,KLHL6,KLK5,KLK7,LCK,LGMN,LTA,MAPK1,MYD88,MYO10,MYO1G,NCR3,NLRP10,NRAS,PAK3,PDCD1LG2,PELI1,PGLY…	96	867	4.17046e-13
GO_REGULATION_OF_CELL_CELL_ADHESION	ADA,ASS1,BMP2,BTLA,BTN2A2,CCL25,CCL5,CD247,CD274,CD3D,CD6,CTLA4,CX3CL1,CXCL13,CYP26B1,DUSP22,ETS1,FYN,GCNT2,HAS2,HLA-DQA1,HLA-DQA2,ICOS,IFNG,IL1RL2,IL21,IL2RA,IL7,IRF4,LCK,MYO10,PAK3,PDCD1LG2,PELI1,PLA2G2D,PODXL,PPARA,PRKCA,PRKCQ,PRNP,SERPINE2,SIRPG,SIT1,SLAMF1,SPN,TIGIT,TNF,TNFRSF21,TNFSF11,TNFSF14,TRPV4,UBASH3B,VCAM1,XCL1,YES1,ZP4	56	380	6.72402e-13
GO_IMMUNE_SYSTEM_PROCESS	ABI1,ACTR3,ADA,AIM2,APOBEC3D,APOBEC3F,APOBEC3G,ASS1,ATP6V0A2,BCL11B,BPI,BTLA,BVES,C1R,C1S,C1orf38,CALR,CCL13,CCL17,CCL18,CCL20,CCL25,CCL26,CCL5,CCL8,CCR1,CCR4,CCR8,CD207,CD247,CD274,CD300E,CD38,CD3D,CD40,CD6,CD8B,CD96,CD97,CDK6,CLEC4C,CLEC4D,CLEC4E,CMKLR1,CMTM7,CNR2,CR1,CRKL,CSF2,CTLA4,CTSB,CTSC,CX3CL1,CXCL1,CXCL10,CXCL13,CXCL3,CYP26B1,DAPK1,DEFB1,DYNC1I1,EMR2,ETS1,ETV6,FASLG,FCAR,FCN3,FYN,FZD7,G…	199	1984	2.55028e-11
GO_INFLAMMATORY_RESPONSE	AGTR2,AIM2,ASS1,BMP2,C1orf38,CCL13,CCL17,CCL18,CCL20,CCL25,CCL26,CCL5,CCL8,CCR1,CCR4,CD40,CD6,CD97,CHST2,CNR2,CX3CL1,CXCL1,CXCL10,CXCL13,CXCL3,CYP26B1,DEFB1,EMR2,GBP5,ICAM1,IL17D,IL18RAP,IL1RL2,IL26,IL2RA,IL34,IRAK2,IRG1,KRT16,MEFV,MYD88,NCR3,NFATC3,ODAM,PLA2G2D,PRKCQ,PTX3,S100A8,S100A9,SAA4,SEH1L,TLR8,TNF,TNFAIP3,TNFRSF10A,TNFRSF11A,TNFRSF21,TNFRSF8,TNIP3,VCAM1,XCL2,XCR1	62	454	2.99763e-11
GO_LEUKOCYTE_MIGRATION	CCL13,CCL17,CCL18,CCL20,CCL25,CCL26,CCL5,CCL8,CCR1,CX3CL1,CXCL10,CXCL13,CXCL3,EMR2,FYN,GCNT1,GLG1,GRB14,ICAM1,IFNG,ITGA9,LCK,MSN,MYO1G,NLRP10,NRAS,PODXL,S100A8,S100A9,SIRPA,SIRPG,SLC16A1,SPN,TBX21,TNF,TNFRSF11A,TNFSF11,VCAM1,XCL1,XCL2,YES1	41	259	1.06308e-10
GO_REGULATION_OF_CELL_ADHESION	ADA,ASS1,BMP2,BTLA,BTN2A2,CALR,CCL25,CCL5,CD247,CD274,CD3D,CD6,CDK6,CTLA4,CX3CL1,CXCL13,CYP26B1,CYTH1,DUSP22,EGFL6,ETS1,FAF1,FYN,FZD7,GBP1,GCNT2,GPM6B,HAS2,HLA-DQA1,HLA-DQA2,ICAM1,ICOS,IFNG,IL1RL2,IL21,IL2RA,IL7,IRF4,LAMA1,LCK,LIMS1,MYO10,PAK3,PDCD1LG2,PELI1,PLA2G2D,PODXL,PPARA,PRKCA,PRKCQ,PRNP,PTPLA,SERPINE2,SFRP1,SIRPG,SIT1,SLAMF1,SPN,SPOCK2,SRF,TGFBI,TIGIT,TNF,TNFRSF21,TNFSF11,TNFSF14,TRPV4,UB…	72	629	1.19456e-10
GO_CHEMOKINE_MEDIATED_SIGNALING_PATHWAY	CCL13,CCL17,CCL18,CCL20,CCL25,CCL26,CCL5,CCL8,CCR1,CCR4,CCR8,CMKLR1,CX3CL1,CXCL1,CXCL10,CXCL13,CXCL3,XCL1,XCL2,XCR1	20	72	3.28344e-10
GO_RESPONSE_TO_CYTOKINE	ACSL4,AIM2,ASS1,CCL13,CCL17,CCL18,CCL20,CCL25,CCL26,CCL5,CCL8,CCR1,CCR4,CCR8,CD274,CD38,CD40,CMKLR1,CSDA,CSF2RB,CTSB,CX3CL1,CXCL1,CXCL10,CXCL13,CXCL3,DAPK1,ETS1,FOSL1,GAPDH,GBP1,GBP5,HAS2,HLA-DQA1,HLA-DQA2,ICAM1,IFNG,IFNK,IL15RA,IL18BP,IL18RAP,IL1R2,IL1RL2,IL21R,IL2RA,IL2RG,IRAK2,IRF4,IRG1,LTA,LTB,MAPK1,MEFV,MID1,MYD88,NFIL3,NPR2,PRKCA,RQCD1,SFRP1,SRF,ST3GAL6,STAT1,TNF,TNFRSF10A,TNFRSF11A,TNFRSF2…	77	714	5.058e-10
GO_REGULATION_OF_HOMOTYPIC_CELL_CELL_ADHESION	ADA,BTLA,BTN2A2,CCL5,CD247,CD274,CD3D,CD6,CTLA4,CYP26B1,DUSP22,FYN,HAS2,HLA-DQA1,HLA-DQA2,ICOS,IFNG,IL1RL2,IL21,IL2RA,IL7,IRF4,LCK,PAK3,PDCD1LG2,PELI1,PLA2G2D,PRKCA,PRKCQ,PRNP,SERPINE2,SIRPG,SIT1,SLAMF1,SPN,TIGIT,TNFRSF21,TNFSF11,TNFSF14,UBASH3B,VCAM1,XCL1,YES1,ZP4	44	307	6.44849e-10
GO_POSITIVE_REGULATION_OF_CELL_CELL_ADHESION	ADA,BTLA,CCL5,CD247,CD274,CD3D,CD6,CTLA4,CX3CL1,CXCL13,ETS1,FYN,GCNT2,HAS2,HLA-DQA1,HLA-DQA2,ICOS,IFNG,IL1RL2,IL21,IL2RA,IL7,LCK,MYO10,PAK3,PDCD1LG2,PODXL,PRKCQ,SIRPG,SLAMF1,SPN,TNF,TNFSF11,TNFSF14,VCAM1,XCL1,YES1,ZP4	38	243	8.14869e-10
GO_INNATE_IMMUNE_RESPONSE	AIM2,APOBEC3D,APOBEC3F,APOBEC3G,ASS1,C1R,C1S,CCL13,CCL17,CCL18,CCL20,CCL25,CCL26,CCL5,CCL8,CD300E,CD6,CLEC4C,CLEC4D,CLEC4E,CR1,CX3CL1,DAPK1,DEFB1,FCN3,FYN,GAPDH,GBP1,GBP5,GZMB,HERC5,HLA-DQA1,HLA-DQA2,ICAM1,IFIH1,IFNG,IL1RL2,IL34,IRF4,IRG1,ITK,KIR2DS4,KIR3DL1,KLRD1,KRT16,LCK,LCN2,MEFV,MID1,MYD88,NCF2,NLRP10,PGLYRP4,POLR3D,PTX3,S100A8,S100A9,S100B,SIRPB1,SLAMF1,SLAMF7,STAT1,STYK1,TLR8,UBD,VCAM1,XCL…	69	619	1.07069e-09
GO_REGULATION_OF_IMMUNE_RESPONSE	ABI1,ACTR3,ADA,AIM2,C1R,C1S,C1orf38,CCL5,CD247,CD300E,CD38,CD3D,CD40,CD8B,CD96,CLEC4C,CLEC4D,CLEC4E,CR1,CTLA4,CTSB,CXCL13,DUSP22,FCN3,FCRL5,FYN,GBP1,GBP5,GFI1,GPRC5B,HLA-DQA1,HLA-DQA2,ICAM1,IFIH1,IFNG,IFNK,IL21,IL2RA,IRAK2,IRF4,IRG1,ITK,KCNN4,KIR3DL1,KLHL6,KLK5,KLK7,KLRD1,LCK,LGMN,LTA,MAPK1,MYD88,MYO10,MYO1G,NCR1,NCR3,NFATC3,NLRP10,NRAS,PAK3,PELI1,PGLYRP4,PIK3AP1,PLCG2,POLR3D,PRKCQ,PRNP,SLAMF1,SL…	86	858	1.85419e-09
GO_CELLULAR_RESPONSE_TO_INTERFERON_GAMMA	ASS1,CCL13,CCL17,CCL18,CCL20,CCL25,CCL26,CCL5,CCL8,CX3CL1,DAPK1,GAPDH,GBP1,GBP5,HLA-DQA1,HLA-DQA2,ICAM1,IFNG,IRF4,IRG1,MID1,STAT1,VCAM1,XCL1,XCL2	25	122	2.35126e-09
GO_RESPONSE_TO_INTERFERON_GAMMA	ASS1,CCL13,CCL17,CCL18,CCL20,CCL25,CCL26,CCL5,CCL8,CX3CL1,DAPK1,GAPDH,GBP1,GBP5,HLA-DQA1,HLA-DQA2,ICAM1,IFNG,IRF4,IRG1,MEFV,MID1,STAT1,UBD,VCAM1,XCL1,XCL2	27	144	4.26146e-09
GO_CELLULAR_RESPONSE_TO_CYTOKINE_STIMULUS	AIM2,ASS1,CCL13,CCL17,CCL18,CCL20,CCL25,CCL26,CCL5,CCL8,CCR1,CCR4,CCR8,CD40,CMKLR1,CSDA,CSF2RB,CX3CL1,CXCL1,CXCL10,CXCL13,CXCL3,DAPK1,GAPDH,GBP1,GBP5,HAS2,HLA-DQA1,HLA-DQA2,ICAM1,IFNG,IFNK,IL15RA,IL18BP,IL18RAP,IL1R2,IL1RL2,IL21R,IL2RA,IL2RG,IRAK2,IRF4,IRG1,LTA,LTB,MAPK1,MID1,NFIL3,NPR2,RQCD1,SFRP1,ST3GAL6,STAT1,TNF,TNFRSF10A,TNFRSF11A,TNFRSF21,TNFRSF8,TNFSF11,TNFSF14,TNFSF15,VCAM1,VLDLR,XCL1,XCL…	66	606	6.24109e-09
GO_REGULATION_OF_CELL_ACTIVATION	ADA,BPI,BTLA,BTN2A2,CCL5,CD247,CD274,CD38,CD3D,CD40,CD6,CNR2,CTLA4,CYP26B1,DUSP22,FBXO7,FYN,HLA-DQA1,HLA-DQA2,ICOS,IFNG,IKZF3,IL1RL2,IL21,IL2RA,IL7,IRF4,LCK,LMO4,PAK3,PDCD1LG2,PELI1,PLA2G2D,PRDM1,PRKCA,PRKCQ,PRNP,SERPINE2,SFRP1,SIRPG,SIT1,SLAMF1,SOX11,SPN,TBX21,TIGIT,TNFAIP3,TNFRSF21,TNFSF11,TNFSF14,TXK,UBASH3B,VCAM1,XCL1,YES1,ZP4	56	484	1.09782e-08
GO_LYMPHOCYTE_MIGRATION	CCL13,CCL17,CCL18,CCL20,CCL25,CCL26,CCL5,CCL8,CX3CL1,CXCL10,CXCL13,MYO1G,TBX21,XCL1,XCL2	15	49	1.22965e-08
GO_LOCOMOTION	ACE2,AMOTL1,ARSB,BCL11B,BIN2,BVES,C12orf11,CCL13,CCL17,CCL18,CCL20,CCL25,CCL26,CCL5,CCL8,CCR1,CCR4,CCR8,CDKL5,CMKLR1,CMTM5,CMTM7,CR1,CTSB,CX3CL1,CXCL1,CXCL10,CXCL13,CXCL3,DCX,DEFB1,DMRT1,DPYSL2,EGFR,EMR2,ETS1,EXT1,FAT1,FAT2,FERMT1,FOLR1,FOSL1,FOXC1,FPR3,FYN,GCNT1,GLG1,GRB14,ICAM1,IFNG,ISL2,ITGA9,KRT16,KRT2,LCK,LCP1,LHX9,MAPK1,MSN,MYO1G,NLRP10,NRAS,NRP2,P2RY1,PLAUR,PODXL,PRKCQ,PRSS3,PTPRK,RASGEF1A…	101	1114	1.43839e-08
GO_POSITIVE_REGULATION_OF_CELL_ADHESION	ADA,BTLA,CALR,CCL25,CCL5,CD247,CD274,CD3D,CD6,CDK6,CTLA4,CX3CL1,CXCL13,EGFL6,ETS1,FYN,GCNT2,HAS2,HLA-DQA1,HLA-DQA2,ICOS,IFNG,IL1RL2,IL21,IL2RA,IL7,LCK,LIMS1,MYO10,PAK3,PDCD1LG2,PODXL,PRKCA,PRKCQ,PTPLA,SFRP1,SIRPG,SLAMF1,SPN,SPOCK2,TNF,TNFSF11,TNFSF14,VCAM1,XCL1,YES1,ZP4	47	376	1.55727e-08
GO_RESPONSE_TO_INTERLEUKIN_1	CCL13,CCL17,CCL18,CCL20,CCL25,CCL26,CCL5,CCL8,CD38,CX3CL1,ETS1,HAS2,ICAM1,IL1RL2,IRAK2,IRG1,MYD88,PRKCA,SFRP1,TNFRSF11A,VLDLR,XCL1,XCL2	23	115	1.66892e-08
GO_LYMPHOCYTE_CHEMOTAXIS	CCL13,CCL17,CCL18,CCL20,CCL25,CCL26,CCL5,CCL8,CX3CL1,CXCL10,CXCL13,XCL1,XCL2	13	38	2.57352e-08
GO_RESPONSE_TO_EXTERNAL_STIMULUS	ACSL4,ADA,AFG3L2,ALDH1A3,APOBEC3D,APOBEC3F,APOBEC3G,AQP2,ARNTL2,ARSB,ASNS,ASS1,ATF4,BCL11B,BIN2,BPI,CASP5,CCL13,CCL17,CCL18,CCL20,CCL25,CCL26,CCL5,CCL8,CCR1,CCR4,CCR8,CD163L1,CD207,CD40,CD6,CDK6,CHST3,CLEC4D,CLEC4E,CMKLR1,CMTM5,CMTM7,CNGA1,CNR2,COTL1,CP,CSF2,CTSB,CX3CL1,CXCL1,CXCL10,CXCL13,CXCL3,DEFB1,DEPDC5,DPYSL2,ELOVL4,EMR2,ETS1,EXT1,FABP7,FASLG,FCN3,FGFBP1,FOLR1,FOSL1,FPR3,FYN,GABARAPL1,GBP1,…	146	1821	2.71705e-08
GO_CELL_CHEMOTAXIS	BIN2,CCL13,CCL17,CCL18,CCL20,CCL25,CCL26,CCL5,CCL8,CCR1,CX3CL1,CXCL1,CXCL10,CXCL13,CXCL3,EMR2,IFNG,ITGA9,PRKCQ,S100A8,S100A9,SAA4,TNFRSF11A,TNFSF11,VCAM1,XCL1,XCL2	27	162	5.75171e-08
GO_POSITIVE_REGULATION_OF_IMMUNE_RESPONSE	ABI1,ACTR3,ADA,AIM2,C1R,C1S,C1orf38,CCL5,CD247,CD38,CD3D,CD40,CLEC4C,CLEC4D,CLEC4E,CR1,CTLA4,CTSB,FCN3,FYN,GBP5,GPRC5B,HLA-DQA1,HLA-DQA2,IFIH1,IFNG,IFNK,IL21,IRAK2,IRG1,ITK,KLHL6,KLK5,KLK7,LCK,LGMN,LTA,MAPK1,MYD88,MYO10,MYO1G,NCR3,NLRP10,NRAS,PAK3,PGLYRP4,PIK3AP1,PLCG2,POLR3D,PRKCQ,TBX21,TLR8,TNF,TNFAIP3,TNFRSF21,TNIP3,TXK,XCL1,YES1,ZP4	60	563	6.71355e-08
GO_MONOCYTE_CHEMOTAXIS	CCL13,CCL17,CCL18,CCL20,CCL25,CCL26,CCL5,CCL8,CX3CL1,TNFRSF11A,TNFSF11,XCL1,XCL2	13	41	7.24783e-08
GO_BIOLOGICAL_ADHESION	ACAN,ACE2,ADA,AMTN,BCL11B,BVES,C1orf38,CCL5,CCR1,CCR8,CD3D,CD6,CD8B,CD96,CD97,CDH19,CDK6,CLDN10,CLDN16,CLDN6,CLEC4D,CLEC4E,COL4A3,CX3CL1,CYP26B1,DCHS2,DSC3,DSG3,EGFL6,EGFR,EMILIN2,EMR2,FAT1,FAT2,FERMT1,FREM2,FYN,FZD7,GCNT1,ICAM1,ICOS,IFNG,IFNK,IL32,IL7,IRF4,ITGA9,ITGAE,ITGB8,ITK,LAMA1,LCK,LCP1,LRP6,LYPD5,MCAM,MFGE8,MPZL2,MSN,MUC16,MYBPC2,MYO1G,NCAN,NCR3,NHEJ1,NRP2,PCDH11X,PLA2G2D,PODXL,PRKCA,PTPR…	93	1032	7.41374e-08
GO_REGULATION_OF_DEFENSE_RESPONSE	ACE2,ADA,AIM2,APOBEC3F,APOBEC3G,CASP5,CCL13,CCL18,CCL26,CCL5,CCL8,CD163L1,CD247,CD6,CD8B,CHST3,CLEC4C,CLEC4D,CLEC4E,CNR2,CR1,CTSB,CX3CL1,ETS1,FGFBP1,FYN,GBP5,GFI1,GPRC5B,HERC5,IFIH1,IFNG,IFNK,IL1RL2,IL21,IL2RA,IRAK2,IRF4,IRG1,KLK5,KLK7,LCK,LGMN,LTA,MEFV,MYD88,NCR1,NCR3,NRAS,PAK3,PELI1,PGLYRP4,PIK3AP1,PLCG2,POLR3D,PPARA,S100A8,S100A9,SNRPD1,SPN,STAT1,TAP1,TLR8,TMEM39B,TNF,TNFAIP3,TNFRSF11A,TNFSF11…	74	759	8.07997e-08
GO_CELL_MOTILITY	AMOTL1,ARSB,BIN2,BVES,C12orf11,CCL13,CCL17,CCL18,CCL20,CCL25,CCL26,CCL5,CCL8,CCR1,CCR4,CDKL5,CX3CL1,CXCL1,CXCL10,CXCL13,CXCL3,DCX,DMRT1,EGFR,EMR2,ETS1,FAT1,FAT2,FERMT1,FOLR1,FOXC1,FYN,GCNT1,GLG1,GRB14,ICAM1,IFNG,ITGA9,KRT16,KRT2,LCK,LCP1,MSN,MYO1G,NLRP10,NRAS,P2RY1,PODXL,PRKCQ,PRSS3,PTPRK,RASGEF1A,ROBO1,ROPN1B,S100A2,S100A8,S100A9,SAA4,SH3KBP1,SIRPA,SIRPG,SIX3,SLC16A1,SLC22A16,SMO,SOX10,SOX8,SPN,…	79	835	1.0354e-07
GO_LEUKOCYTE_CHEMOTAXIS	CCL13,CCL17,CCL18,CCL20,CCL25,CCL26,CCL5,CCL8,CCR1,CX3CL1,CXCL10,CXCL13,CXCL3,EMR2,IFNG,ITGA9,S100A8,S100A9,TNFRSF11A,TNFSF11,XCL1,XCL2	22	117	1.08432e-07
GO_CYTOKINE_MEDIATED_SIGNALING_PATHWAY	AIM2,CCL13,CCL17,CCL18,CCL20,CCL25,CCL26,CCL5,CCL8,CCR1,CCR4,CCR8,CD40,CMKLR1,CSF2RB,CX3CL1,CXCL1,CXCL10,CXCL13,CXCL3,GBP1,HLA-DQA1,HLA-DQA2,ICAM1,IFNG,IFNK,IL15RA,IL1R2,IL1RL2,IL21R,IL2RA,IL2RG,IRAK2,IRF4,LTA,LTB,MID1,RQCD1,STAT1,TNF,TNFRSF10A,TNFRSF11A,TNFRSF21,TNFRSF8,TNFSF11,TNFSF14,TNFSF15,VCAM1,XCL1,XCL2,XCR1	51	452	1.11348e-07
GO_POSITIVE_REGULATION_OF_RESPONSE_TO_STIMULUS	ABI1,ACTR3,ADA,ADAMTS3,AGTR2,AIM2,BCL2L14,BMP2,C1R,C1S,C1orf38,CALR,CBL,CCL13,CCL17,CCL18,CCL20,CCL25,CCL26,CCL5,CCL8,CCR1,CD247,CD38,CD3D,CD40,CD6,CFLAR,CLEC4C,CLEC4D,CLEC4E,CMKLR1,CR1,CRKL,CSF2,CTLA4,CTSB,CTSC,CX3CL1,CXCL1,CXCL10,CXCL13,CXCL3,DIRAS1,DUSP22,DUSP7,EDEM2,EGFR,ETS1,FAF1,FASLG,FBXO18,FCN3,FGFBP1,FYN,FZD7,GBP5,GCNT2,GDF5,GFI1,GLIPR2,GPR55,GPRC5B,GRB14,GZMB,HLA-DQA1,HLA-DQA2,ICAM1,IFI…	150	1929	1.1808e-07
GO_RESPONSE_TO_TUMOR_NECROSIS_FACTOR	AIM2,ASS1,CCL13,CCL17,CCL18,CCL20,CCL25,CCL26,CCL5,CCL8,CD40,CSDA,CX3CL1,HAS2,ICAM1,IL18BP,IRG1,LTA,LTB,SFRP1,STAT1,TNF,TNFRSF10A,TNFRSF11A,TNFRSF21,TNFRSF8,TNFSF11,TNFSF14,TNFSF15,UBD,VCAM1,XCL1,XCL2	33	233	1.18703e-07
GO_POSITIVE_REGULATION_OF_DEFENSE_RESPONSE	AIM2,CCL13,CCL18,CCL26,CCL5,CCL8,CD6,CLEC4C,CLEC4D,CLEC4E,CTSB,CX3CL1,ETS1,FYN,GBP5,GPRC5B,IFIH1,IFNK,IL21,IRAK2,KLK5,KLK7,LGMN,LTA,MYD88,NCR3,NRAS,PAK3,PGLYRP4,PIK3AP1,PLCG2,POLR3D,S100A8,S100A9,TLR8,TNF,TNFAIP3,TNFRSF11A,TNFSF11,TNIP3,TRPV4,TXK,XCL1,XCL2	44	364	1.19018e-07
GO_GRANULOCYTE_MIGRATION	CCL13,CCL17,CCL18,CCL20,CCL25,CCL26,CCL5,CCL8,CX3CL1,CXCL3,EMR2,IFNG,ITGA9,S100A8,S100A9,XCL1,XCL2	17	75	1.82638e-07
GO_POSITIVE_REGULATION_OF_ERK1_AND_ERK2_CASCADE	BMP2,CCL13,CCL17,CCL18,CCL20,CCL25,CCL26,CCL5,CCL8,CCR1,CX3CL1,EGFR,GCNT2,GLIPR2,GPR55,ICAM1,IL26,P2RY1,PRKCA,PRKCDBP,SLAMF1,TNF,TNFRSF11A,TNFSF11,TRPV4,XCL1,XCL2	27	172	2.04199e-07
GO_CELLULAR_RESPONSE_TO_INTERLEUKIN_1	CCL13,CCL17,CCL18,CCL20,CCL25,CCL26,CCL5,CCL8,CX3CL1,HAS2,ICAM1,IL1RL2,IRAK2,IRG1,SFRP1,VLDLR,XCL1,XCL2	18	88	4.16274e-07
GO_MYELOID_LEUKOCYTE_MIGRATION	CCL13,CCL17,CCL18,CCL20,CCL25,CCL26,CCL5,CCL8,CX3CL1,CXCL3,EMR2,IFNG,ITGA9,S100A8,S100A9,TNFRSF11A,TNFSF11,XCL1,XCL2	19	99	5.6729e-07
GO_REGULATION_OF_RESPONSE_TO_STRESS	ACE2,ADA,AIM2,APOBEC3F,APOBEC3G,ATF4,ATP6V0A2,ATP6V1E2,BAG2,BMP2,CASP5,CCL13,CCL18,CCL26,CCL5,CCL8,CD163L1,CD247,CD6,CD8B,CDK6,CHST3,CLEC4C,CLEC4D,CLEC4E,CNR2,CR1,CRYAB,CSDA,CTSB,CX3CL1,DUSP22,EDEM2,EGFR,ETS1,FBXO18,FGFBP1,FIGN,FYN,FZD7,GAPDH,GBP5,GFI1,GPRC5B,HERC5,IFIH1,IFNG,IFNK,IL1RL2,IL21,IL26,IL2RA,INSL3,IRAK2,IRF4,IRG1,KDM1A,KLK5,KLK7,LCK,LGMN,LTA,MAP4K1,MAP4K4,MAPK1,MEFV,MID1,MYD88,NCR1,NC…	118	1468	6.06778e-07
GO_MOVEMENT_OF_CELL_OR_SUBCELLULAR_COMPONENT	ABI1,ACTR3,AMOTL1,ARHGAP21,ARSB,BCL11B,BIN2,BVES,C12orf11,CCL13,CCL17,CCL18,CCL20,CCL25,CCL26,CCL5,CCL8,CCR1,CCR4,CD97,CDKL5,CX3CL1,CXCL1,CXCL10,CXCL13,CXCL3,DCX,DMRT1,DPYSL2,DYNC1I1,EGFR,EMR2,ETS1,EXT1,FAT1,FAT2,FERMT1,FOLR1,FOXC1,FPR3,FYN,GCNT1,GLG1,GRB14,ICAM1,IFNG,ISL2,ITGA9,KCNE1L,KCNJ2,KRT16,KRT2,LCK,LCP1,LHX9,MAPK1,MSN,MYBPC2,MYH6,MYH7,MYO1E,MYO1G,NLRP10,NRAS,NRP2,P2RY1,PLAUR,PODXL,PRKCQ,P…	105	1275	8.79047e-07
GO_REGULATION_OF_CELL_PROLIFERATION	ABI1,ACE2,ADA,AGTR2,BCL11B,BMP2,BTG3,BTN2A2,CALR,CCL26,CCL5,CCL8,CD274,CD38,CD40,CD6,CDK6,CDKN2C,CFLAR,CHST11,COL4A3,CRKL,CSF2,CTLA4,CX3CL1,CXCL1,CXCL10,CXCL13,CXCL3,DLX6,DMRTA2,DUSP22,EGFR,EIF5A,ETS1,FABP7,FASLG,FGFBP1,FOSL1,FXN,FYN,FZD7,GCNT2,GDF5,HAS2,IFNG,IFNK,IKZF3,IL21,IL26,IL2RA,IL34,IL7,INSL3,ITK,KDM1A,KLF13,LCK,LEPRE1,LGR5,LIMS1,LRP6,LTA,MAPK1,MFGE8,NDRG2,NOP2,NPR3,NRP2,ODAM,ODC1,PDCD1LG…	119	1496	9.19212e-07
GO_POSITIVE_REGULATION_OF_INFLAMMATORY_RESPONSE	CCL13,CCL18,CCL26,CCL5,CCL8,CD6,CX3CL1,ETS1,GBP5,GPRC5B,IL21,LTA,S100A8,S100A9,TNF,TNFRSF11A,TNFSF11,TRPV4,XCL1,XCL2	20	113	1.11263e-06
GO_TAXIS	BCL11B,BIN2,CCL13,CCL17,CCL18,CCL20,CCL25,CCL26,CCL5,CCL8,CCR1,CCR4,CCR8,CMKLR1,CMTM5,CMTM7,CX3CL1,CXCL1,CXCL10,CXCL13,CXCL3,DEFB1,DPYSL2,EMR2,EXT1,FOSL1,FPR3,FYN,IFNG,ISL2,ITGA9,LHX9,MAPK1,NRAS,NRP2,PLAUR,PRKCQ,ROBO1,S100A8,S100A9,SAA4,SPN,TNFRSF11A,TNFSF11,VCAM1,XCL1,XCL2,XCR1,ZNF280B	49	464	1.39974e-06
GO_NEGATIVE_REGULATION_OF_LEUKOCYTE_PROLIFERATION	BTN2A2,CCL8,CD274,CTLA4,IL2RA,PDCD1LG2,PELI1,PLA2G2D,PRDM1,PRNP,SOX11,SPN,TNFAIP3,TNFRSF21,XCL1	15	69	1.68718e-06
GO_ADAPTIVE_IMMUNE_RESPONSE	BTLA,C1R,C1S,CD6,CD8B,CLEC4C,CLEC4D,CR1,CTLA4,CTSC,CXCL13,FYN,ICAM1,IFNG,IFNK,IL18BP,IRF4,ITK,KLHL6,LILRA3,LILRA6,LILRB3,MYO1G,NLRP10,RNF19B,RNF8,SIT1,SLAMF1,SLAMF7,TAP1,TAP2,TLR8,TNFRSF11A,TNFRSF21,TXK	35	288	2.02953e-06
GO_REGULATION_OF_LEUKOCYTE_PROLIFERATION	ADA,BTN2A2,CCL5,CCL8,CD274,CD38,CD40,CD6,CTLA4,IFNG,IKZF3,IL21,IL2RA,IL7,PDCD1LG2,PELI1,PLA2G2D,PRDM1,PRKCQ,PRNP,SLAMF1,SOX11,SPN,TNFAIP3,TNFRSF21,VCAM1,XCL1,ZP4	28	206	2.42393e-06
GO_LEUKOCYTE_CELL_CELL_ADHESION	ADA,BCL11B,CCL5,CD3D,CD8B,CDK6,CLEC4D,CLEC4E,CYP26B1,FYN,FZD7,GCNT1,ICAM1,IFNG,IFNK,IL7,IRF4,ITK,LCK,LCP1,MSN,NHEJ1,PLA2G2D,S100A8,S100A9,SPN,SRF,TBX21,TNF,TNFSF14,TREML2,VCAM1	32	255	2.77379e-06
GO_REGULATION_OF_RESPONSE_TO_EXTERNAL_STIMULUS	ACE2,ADA,AIM2,APOBEC3F,APOBEC3G,ATP6V0A2,ATP6V1E2,CALR,CASP5,CCL13,CCL18,CCL26,CCL5,CCL8,CCR1,CD163L1,CD247,CD6,CD8B,CHST3,CMKLR1,CNGA1,CNR2,CR1,CX3CL1,CXCL1,CXCL10,CXCL13,CXCL3,ETS1,FABP7,FGFBP1,FYN,GAPDH,GBP5,GPRC5B,GRIN3A,GUCY2F,HERC5,IL1RL2,IL21,IL2RA,IRG1,KLK5,KLK7,LCK,LTA,MEFV,MYD88,NMT2,PADI2,PDE6A,PIK3AP1,PLAUR,PPARA,PRDM1,PRKCA,PRKCQ,RAB33A,ROBO1,S100A8,S100A9,SERPINE2,SNRPD1,SNX32,SPN,S…	79	926	5.96371e-06
GO_NEGATIVE_REGULATION_OF_CELL_CELL_ADHESION	ASS1,BMP2,BTN2A2,CCL25,CD274,CTLA4,DUSP22,IL2RA,PDCD1LG2,PELI1,PLA2G2D,PODXL,PPARA,PRNP,SERPINE2,SPN,TIGIT,TNFRSF21,TRPV4,UBASH3B,XCL1	21	138	7.41204e-06
GO_RESPONSE_TO_BIOTIC_STIMULUS	APOBEC3D,APOBEC3F,APOBEC3G,ASS1,BPI,CCL18,CCL20,CCL5,CCL8,CD163L1,CD207,CD40,CD6,CDK6,CHST3,CLEC4D,CLEC4E,CNR2,COTL1,CSF2,CXCL1,CXCL10,CXCL13,CXCL3,DEFB1,FASLG,FBXO18,FCN3,FGFBP1,FOSL1,GBP1,GFI1,GNLY,HERC5,ICAM1,IFIH1,IFNG,IFNK,IL18BP,IRAK2,IRF4,IRG1,LTA,MAPK1,MYD88,NLRP10,ODC1,OPTN,PELI1,PGLYRP4,PLCG2,PLSCR3,POLR3D,PRF1,PRG2,PTX3,S100A8,S100A9,SEH1L,SMO,SNRPD1,SPN,STAT1,TBX21,TLR8,TMEM39B,TNF,TN…	76	886	7.41305e-06
GO_NEGATIVE_REGULATION_OF_IMMUNE_SYSTEM_PROCESS	ADA,BPI,BTN2A2,CCL25,CD274,CDK6,CNR2,CR1,CTLA4,DUSP22,FBXO7,FCRL5,GBP1,GPR55,HLA-DOB,IL2RA,IRF4,IRG1,KLF13,LILRB3,PADI2,PDCD1LG2,PELI1,PIK3AP1,PLA2G2D,PRDM1,PRNP,SFRP1,SLAMF1,SOX11,SPN,TAP1,TIGIT,TMEM176A,TMEM176B,TNF,TNFAIP3,TNFRSF21,UBASH3B,XCL1	40	372	8.3327e-06
GO_REGULATION_OF_INFLAMMATORY_RESPONSE	ACE2,ADA,CASP5,CCL13,CCL18,CCL26,CCL5,CCL8,CD6,CNR2,CR1,CX3CL1,ETS1,GBP5,GPRC5B,IL1RL2,IL21,IL2RA,IRG1,LTA,MEFV,MYD88,PIK3AP1,PPARA,S100A8,S100A9,SPN,TNF,TNFAIP3,TNFRSF11A,TNFSF11,TRPV4,XCL1,XCL2	34	294	8.41951e-06
GO_LYMPHOCYTE_COSTIMULATION	BTLA,CD247,CD274,CD3D,CTLA4,FYN,HLA-DQA1,HLA-DQA2,ICOS,LCK,PAK3,PDCD1LG2,SPN,TNFSF14,YES1	15	78	8.4353e-06
GO_POSITIVE_REGULATION_OF_CELL_ACTIVATION	ADA,BTLA,CCL5,CD247,CD274,CD38,CD3D,CD40,CD6,CTLA4,FYN,HLA-DQA1,HLA-DQA2,ICOS,IFNG,IL1RL2,IL21,IL2RA,IL7,LCK,PAK3,PDCD1LG2,PELI1,PRDM1,PRKCQ,SIRPG,SLAMF1,SPN,TBX21,TNFSF11,TNFSF14,VCAM1,XCL1,YES1,ZP4	35	311	1.134e-05
GO_REGULATION_OF_ERK1_AND_ERK2_CASCADE	BMP2,CCL13,CCL17,CCL18,CCL20,CCL25,CCL26,CCL5,CCL8,CCR1,CX3CL1,EGFR,GBP1,GCNT2,GLIPR2,GPR55,ICAM1,IL26,NDRG2,P2RY1,PRKCA,PRKCDBP,SLAMF1,TNF,TNFRSF11A,TNFSF11,TRPV4,XCL1,XCL2	29	238	1.41712e-05
GO_REGULATION_OF_CYTOKINE_PRODUCTION	ACE2,AGTR2,AIM2,ATF4,BPI,BTN2A2,CASP5,CCL20,CD274,CD40,CD6,CLEC4E,CMKLR1,CSF2,CX3CL1,DTX4,GBP1,GBP5,GPRC5B,HERC5,IFIH1,IFNG,IGF2BP2,IL1RL2,IL21,IL26,IRF4,IRG1,LTA,LTB,MEFV,MYD88,NDRG2,NLRP10,PANX1,PDCD1LG2,PELI1,PLCG2,POLR3D,PRG2,PRKCQ,PRNP,SLAMF1,SPN,TIGIT,TLR8,TNF,TNFAIP3,TNFRSF21,TNFRSF8,TRPV4,TXK,XCL1	53	563	1.53955e-05
GO_LYMPHOCYTE_ACTIVATION	ADA,BCL11B,CD3D,CD40,CD6,CD8B,CDK6,CLEC4D,CLEC4E,CMTM7,CYP26B1,FYN,FZD7,ICAM1,IFNG,IFNK,IKZF3,IL21R,IL7,IRF4,ITK,LCK,LCP1,NCR1,NHEJ1,PLA2G2D,PLCG2,PRF1,RNF8,SLAMF1,SLAMF7,SPN,SRF,TBX21,TNFSF14,TREML2,VCAM1	37	342	1.56858e-05
GO_NEGATIVE_REGULATION_OF_CELL_ACTIVATION	BPI,BTN2A2,CD274,CNR2,CTLA4,DUSP22,FBXO7,IL2RA,PDCD1LG2,PELI1,PLA2G2D,PRDM1,PRNP,SERPINE2,SFRP1,SOX11,SPN,TIGIT,TNFAIP3,TNFRSF21,UBASH3B,XCL1	22	158	1.93012e-05
GO_LEUKOCYTE_ACTIVATION	ADA,BCL11B,CCL5,CD3D,CD40,CD6,CD8B,CDK6,CLEC4D,CLEC4E,CMTM7,CSF2,CX3CL1,CYP26B1,FYN,FZD7,ICAM1,IFNG,IFNK,IKZF3,IL21R,IL7,IRF4,ITK,LCK,LCP1,NCR1,NHEJ1,PLA2G2D,PLCG2,PRF1,RNF8,SLAMF1,SLAMF7,SPN,SRF,TBX21,TLR8,TNFSF14,TREML2,UBD,VCAM1	42	414	2.06778e-05
GO_AMINOGLYCAN_BIOSYNTHETIC_PROCESS	ACAN,B3GAT1,B3GNT3,B4GALT2,CHST11,CHST2,CHST3,CHST6,EXT1,EXT2,EXTL3,GCNT2,HAS2,HS3ST3B1,KIAA1199,NCAN,ST3GAL6	17	107	3.04136e-05
GO_CELLULAR_RESPONSE_TO_ORGANIC_SUBSTANCE	AGTR2,AIM2,ASNS,ASS1,ATF4,ATP6V0A2,ATP6V1E2,BMP2,CALR,CBL,CCL13,CCL17,CCL18,CCL20,CCL25,CCL26,CCL5,CCL8,CCR1,CCR4,CCR8,CD40,CD6,CMKLR1,CREB3L2,CSDA,CSF2,CSF2RB,CTSB,CX3CL1,CXCL1,CXCL10,CXCL13,CXCL3,CYP26B1,DAPK1,DUSP22,EDEM2,EGFR,EIF2C1,EXTL3,FBXO32,FGFBP1,FOLR1,FOXC1,FYN,FZD7,GAPDH,GBP1,GBP5,GCNT2,GDF5,GFI1,GLRA2,HAS2,HCRTR2,HLA-DQA1,HLA-DQA2,ICAM1,IFNG,IFNK,IL15RA,IL18BP,IL18RAP,IL1R2,IL1RL2,IL…	133	1848	3.43386e-05
GO_POSITIVE_REGULATION_OF_CYTOKINE_PRODUCTION	AGTR2,AIM2,ATF4,CASP5,CCL20,CD274,CD40,CD6,CLEC4E,CSF2,CX3CL1,GBP5,GPRC5B,IFIH1,IFNG,IL1RL2,IL21,IL26,IRF4,LTA,LTB,MYD88,NLRP10,PANX1,PELI1,PLCG2,POLR3D,PRG2,PRKCQ,SLAMF1,SPN,TIGIT,TLR8,TNF,TNFRSF8,TRPV4,TXK,XCL1	38	370	3.86206e-05
GO_AMINOGLYCAN_METABOLIC_PROCESS	ACAN,ARSB,B3GAT1,B3GNT3,B4GALT2,CHST11,CHST2,CHST3,CHST6,EXT1,EXT2,EXTL3,FOXC1,GCNT2,HAS2,HS3ST3B1,KIAA1199,NCAN,PGLYRP4,PIM1,SPOCK2,ST3GAL6	22	166	4.18786e-05
GO_REGULATION_OF_RESPONSE_TO_WOUNDING	ACE2,ADA,CASP5,CCL13,CCL18,CCL26,CCL5,CCL8,CD6,CNR2,CR1,CX3CL1,ETS1,GBP5,GPRC5B,IL1RL2,IL21,IL2RA,INSL3,IRG1,LTA,MEFV,MYD88,PIK3AP1,PLAUR,PPARA,PRKCA,PRKCQ,S100A8,S100A9,SERPINE2,SPN,TNF,TNFAIP3,TNFRSF11A,TNFSF11,TRPV4,TXK,UBASH3B,XCL1,XCL2	41	413	4.25192e-05
GO_ACTIVATION_OF_IMMUNE_RESPONSE	ABI1,ACTR3,AIM2,C1R,C1S,C1orf38,CD247,CD38,CD3D,CLEC4C,CLEC4D,CLEC4E,CR1,CTLA4,CTSB,FCN3,FYN,HLA-DQA1,HLA-DQA2,IFIH1,IFNG,IRAK2,ITK,KLHL6,LCK,LGMN,MAPK1,MYD88,MYO10,MYO1G,NRAS,PAK3,PGLYRP4,PIK3AP1,PLCG2,PRKCQ,TLR8,TNFAIP3,TNFRSF21,TNIP3,TXK,YES1	42	427	4.26649e-05
GO_POSITIVE_REGULATION_OF_CELL_PROLIFERATION	ADA,AGTR2,BMP2,CALR,CCL26,CCL5,CD274,CD38,CD40,CD6,CDK6,CRKL,CSF2,CX3CL1,CXCL10,DLX6,DMRTA2,EGFR,EIF5A,ETS1,FASLG,FGFBP1,FOSL1,FXN,FZD7,GCNT2,HAS2,IFNG,IL21,IL2RA,IL34,IL7,INSL3,KDM1A,LTA,MAPK1,MFGE8,NOP2,NRP2,ODAM,ODC1,PDCD1LG2,PELI1,PRKCA,PRKCQ,S100B,S1PR2,SCN5A,SFRP1,SHC4,SIRPG,SLAMF1,SMO,SOX10,SOX11,SOX8,SPN,ST8SIA1,STAT1,TERT,TET1,TNF,TNFAIP3,TNFRSF11A,VCAM1,WWTR1,XCL1,ZP4	68	814	5.13334e-05
GO_POSITIVE_REGULATION_OF_INTRACELLULAR_SIGNAL_TRANSDUCTION	ADA,BMP2,CBL,CCL13,CCL17,CCL18,CCL20,CCL25,CCL26,CCL5,CCL8,CCR1,CD40,CFLAR,CRKL,CSF2,CX3CL1,CXCL10,DIRAS1,DUSP22,DUSP7,EGFR,FASLG,FBXO18,FYN,FZD7,GCNT2,GLIPR2,GPR55,GPRC5B,ICAM1,IFNG,IL21,IL26,IRAK2,LCK,LPAR3,LRRK1,MAP4K1,MAPK1,MID1,MYD88,P2RX5,P2RY1,PAK3,PELI1,PIK3AP1,PRKCA,PRKCDBP,PRKCQ,RASGEF1A,RASSF2,ROBO1,S100A8,S100A9,S100B,S1PR2,SEC13,SEH1L,SLAMF1,SOX11,TNF,TNFRSF10A,TNFRSF11A,TNFSF11,TNFS…	72	876	5.2133e-05
GO_POSITIVE_REGULATION_OF_RESPONSE_TO_EXTERNAL_STIMULUS	CALR,CCL13,CCL18,CCL26,CCL5,CCL8,CCR1,CD6,CMKLR1,CX3CL1,CXCL1,CXCL10,CXCL13,CXCL3,ETS1,GBP5,GPRC5B,IL21,IRG1,KLK5,KLK7,LTA,PRKCA,S100A8,S100A9,TNF,TNFRSF11A,TNFSF11,TNFSF14,TRPV4,XCL1,XCL2	32	296	5.83368e-05
GO_CELL_CELL_ADHESION	ADA,BCL11B,BVES,CCL5,CD3D,CD6,CD8B,CDH19,CDK6,CLDN10,CLDN16,CLDN6,CLEC4D,CLEC4E,CYP26B1,DCHS2,DSC3,DSG3,EGFR,FAT1,FAT2,FYN,FZD7,GCNT1,ICAM1,ICOS,IFNG,IFNK,IL7,IRF4,ITK,LCK,LCP1,LRP6,MPZL2,MSN,NCR3,NHEJ1,PCDH11X,PLA2G2D,RAP2B,ROBO1,ROPN1B,S100A8,S100A9,SPN,SRF,TBX21,TIGIT,TNF,TNFSF14,TREML2,TTYH1,VCAM1	54	608	6.29402e-05
GO_REGULATION_OF_LEUKOCYTE_MIGRATION	ADA,CALR,CCL20,CCL25,CCL5,CCL8,CCR1,CMKLR1,CX3CL1,CXCL1,CXCL10,CXCL13,CXCL3,ICAM1,MSN,PADI2,TNF,TNFSF14,TRPV4,XCL1	20	149	7.68522e-05
GO_POSITIVE_REGULATION_OF_RESPONSE_TO_WOUNDING	CCL13,CCL18,CCL26,CCL5,CCL8,CD6,CX3CL1,ETS1,GBP5,GPRC5B,IL21,INSL3,LTA,S100A8,S100A9,TNF,TNFRSF11A,TNFSF11,TRPV4,XCL1,XCL2	21	162	8.58278e-05
GO_POSITIVE_REGULATION_OF_HUMORAL_IMMUNE_RESPONSE	IRG1,KLK5,KLK7,LTA,TNF,ZP4	6	16	9.20314e-05
GO_RESPONSE_TO_MOLECULE_OF_BACTERIAL_ORIGIN	ASS1,CCL20,CCL5,CD40,CD6,CNR2,CSF2,CXCL1,CXCL10,CXCL13,CXCL3,FASLG,GFI1,ICAM1,IFNG,IL18BP,IRAK2,IRG1,LTA,MAPK1,PELI1,PLCG2,PLSCR3,S100A8,TNF,TNFAIP3,TNFRSF10A,TNFRSF11A,TNFRSF21,TNFRSF8,TNIP3,VCAM1,VLDLR	33	321	0.000119582
GO_ASTROCYTE_DIFFERENTIATION	CDK6,MAPK1,S100A8,S100A9,S100B,SMO,SOX6,SOX8,VIM	9	39	0.000124526
GO_REGULATION_OF_T_CELL_CHEMOTAXIS	CCL5,CXCL10,CXCL13,TNFSF14,XCL1	5	11	0.000125158
GO_POSITIVE_REGULATION_OF_LEUKOCYTE_MIGRATION	CALR,CCL20,CCL5,CCL8,CCR1,CMKLR1,CX3CL1,CXCL1,CXCL10,CXCL13,CXCL3,ICAM1,TNF,TNFSF14,TRPV4,XCL1	16	109	0.000136115
GO_CELL_ACTIVATION	ADA,BCL11B,CCL5,CD3D,CD40,CD6,CD8B,CDK6,CLEC4D,CLEC4E,CMTM7,CSF2,CX3CL1,CXCL10,CYP26B1,FYN,FZD7,ICAM1,IFNG,IFNK,IKZF3,IL21R,IL7,IRF4,ITK,KRT2,LCK,LCP1,MAPK1,NCR1,NHEJ1,P2RY1,PLA2G2D,PLCG2,PRF1,PRKCA,PRKCQ,RAP2B,RNF8,SLAMF1,SLAMF7,SMO,SPN,SRF,TBX21,TLR8,TNFSF14,TREML2,UBD,VCAM1	50	568	0.000144567
GO_MESENCHYMAL_CELL_DIFFERENTIATION	ALX1,BMP2,FOLR1,FOXC1,HAS2,LIMS1,LRP6,MAPK1,RDH10,SFRP1,SMO,SOX10,SOX11,SOX8,STAT1,WNT10A,WNT16,WWTR1	18	134	0.000170667
GO_REGULATION_OF_INNATE_IMMUNE_RESPONSE	AIM2,CCL5,CLEC4C,CLEC4D,CLEC4E,CR1,CTSB,FYN,GBP5,GFI1,IFIH1,IFNG,IFNK,IL21,IRAK2,IRF4,IRG1,LGMN,MYD88,NCR1,NCR3,NRAS,PAK3,PELI1,PGLYRP4,PIK3AP1,PLCG2,POLR3D,STAT1,TAP1,TLR8,TNFAIP3,TNIP3,TXK,USP18	35	357	0.00019192
GO_POSITIVE_REGULATION_OF_LEUKOCYTE_PROLIFERATION	ADA,CCL5,CD274,CD38,CD40,CD6,IFNG,IL21,IL2RA,IL7,PDCD1LG2,PELI1,PRKCQ,SLAMF1,SPN,VCAM1,XCL1,ZP4	18	136	0.00020613
GO_NEGATIVE_REGULATION_OF_CELL_ADHESION	ASS1,BMP2,BTN2A2,CCL25,CD274,CTLA4,DUSP22,FZD7,GBP1,GCNT2,IL2RA,PDCD1LG2,PELI1,PLA2G2D,PODXL,PPARA,PRNP,SERPINE2,SPN,TGFBI,TIGIT,TNFRSF21,TRPV4,UBASH3B,XCL1	25	223	0.000206583
GO_NEGATIVE_REGULATION_OF_HOMOTYPIC_CELL_CELL_ADHESION	BTN2A2,CD274,CTLA4,DUSP22,IL2RA,PDCD1LG2,PELI1,PLA2G2D,PRNP,SERPINE2,SPN,TIGIT,TNFRSF21,UBASH3B,XCL1	15	102	0.000213589
GO_POSITIVE_REGULATION_OF_MULTICELLULAR_ORGANISMAL_PROCESS	ACE2,ADA,AGTR2,AIM2,ALX1,AMOTL1,AMTN,ARSB,ATF4,BCL11A,BMP2,C1orf130,CASP5,CCL20,CCL5,CCR1,CD274,CD38,CD40,CD6,CDKL5,CHRM3,CLEC4E,CSDA,CSF2,CX3CL1,CYP26B1,DMRT1,DMRTA2,ETS1,FOXC1,FYN,GBP5,GCNT2,GDF5,GLIPR2,GPM6B,GPRC5B,HAS2,HRH2,ICAM1,IFIH1,IFNG,IL1RL2,IL21,IL26,IL2RA,IL34,IL7,INSL3,IRF4,KDM1A,LIPG,LPAR3,LRP6,LTA,LTB,MYD88,NLRP10,NRP2,P2RY1,PAK3,PANX1,PELI1,PFN1,PLCG2,POLR3D,PRDM1,PRG2,PRKCA,PRKCQ…	101	1395	0.00025874
GO_NEGATIVE_REGULATION_OF_T_CELL_PROLIFERATION	BTN2A2,CD274,IL2RA,PDCD1LG2,PELI1,PLA2G2D,PRNP,SPN,TNFRSF21,XCL1	10	52	0.000266316
GO_ODONTOGENESIS	AMTN,AQP5,BCL11B,BMP2,FOXC1,LRP6,MMP20,ODAM,PPARA,PTPLA,SCN5A,SLC24A4,SMO,SOSTDC1,WNT10A	15	105	0.000295389
GO_STEM_CELL_DIFFERENTIATION	ALX1,BMP2,CDK6,FOLR1,FOXC1,HAS2,LIMS1,LRP6,MAPK1,RDH10,SFRP1,SHC4,SIX3,SMO,SOX10,SOX11,SOX8,SRF,STAT1,WNT10A,WNT16,WWTR1	22	190	0.000308419
GO_REGULATION_OF_EXTRINSIC_APOPTOTIC_SIGNALING_PATHWAY	AGTR2,BCL2L14,CFLAR,CSF2,CX3CL1,DAPK1,FAF1,FASLG,FYN,ICAM1,IL7,MAL,SFRP1,TERT,TNF,TNFAIP3,TNFRSF10A,TRAF1,ZC3HC1	19	153	0.000320358
GO_RESPONSE_TO_BACTERIUM	ASS1,BPI,CCL20,CCL5,CD40,CD6,CLEC4D,CLEC4E,CNR2,CSF2,CXCL1,CXCL10,CXCL13,CXCL3,DEFB1,FASLG,GFI1,GNLY,ICAM1,IFNG,IL18BP,IRAK2,IRG1,LTA,MAPK1,MYD88,NLRP10,OPTN,PELI1,PGLYRP4,PLCG2,PLSCR3,PRG2,S100A8,S100A9,SEH1L,SPN,TNF,TNFAIP3,TNFRSF10A,TNFRSF11A,TNFRSF21,TNFRSF8,TNIP3,VCAM1,VLDLR	46	528	0.000330476
GO_POSITIVE_REGULATION_OF_MAPK_CASCADE	BMP2,CCL13,CCL17,CCL18,CCL20,CCL25,CCL26,CCL5,CCL8,CCR1,CD40,CRKL,CX3CL1,DIRAS1,DUSP22,DUSP7,EGFR,FZD7,GCNT2,GLIPR2,GPR55,ICAM1,IL26,IRAK2,LPAR3,MAP4K1,MAPK1,MID1,P2RY1,PAK3,PRKCA,PRKCDBP,RASSF2,S1PR2,SLAMF1,TNF,TNFRSF11A,TNFSF11,TRPV4,WNT16,XCL1,XCL2	42	470	0.00035025
GO_REGULATION_OF_LYMPHOCYTE_CHEMOTAXIS	CCL5,CXCL10,CXCL13,PADI2,TNFSF14,XCL1	6	20	0.000373263
GO_MUCOPOLYSACCHARIDE_METABOLIC_PROCESS	ACAN,ARSB,B3GAT1,B3GNT3,B4GALT2,CHST11,CHST2,CHST3,CHST6,HAS2,KIAA1199,NCAN,PIM1,SPOCK2,ST3GAL6	15	108	0.00040283
GO_ODONTOGENESIS_OF_DENTIN_CONTAINING_TOOTH	AMTN,BCL11B,BMP2,FOXC1,LRP6,MMP20,ODAM,PPARA,SCN5A,SLC24A4,SMO,SOSTDC1	12	75	0.000407704
GO_SINGLE_ORGANISM_CELL_ADHESION	ADA,BCL11B,BVES,CCL5,CD3D,CD8B,CDK6,CLEC4D,CLEC4E,CYP26B1,EGFR,FAT1,FYN,FZD7,GCNT1,ICAM1,ICOS,IFNG,IFNK,IL7,IRF4,ITK,LCK,LCP1,LRP6,MPZL2,MSN,NHEJ1,PLA2G2D,RAP2B,ROPN1B,S100A8,S100A9,SPN,SRF,TBX21,TNF,TNFSF14,TREML2,TTYH1,VCAM1	41	459	0.000413093
GO_REGULATION_OF_B_CELL_PROLIFERATION	ADA,CD38,CD40,CTLA4,IKZF3,IL21,IL7,PELI1,PRDM1,TNFRSF21	10	55	0.000428373
GO_IMMUNE_SYSTEM_DEVELOPMENT	ABI1,ADA,BCL11B,BVES,CCR4,CD3D,CDK6,CLEC4D,CLEC4E,CMTM7,CRKL,CSF2,CXCL13,ETV6,FZD7,GFI1,ICOS,IFNG,IFNK,IL7,IRF4,IRG1,ITK,KDM1A,KRT75,LCK,LMO4,LRRK1,LTA,LTB,MAPK1,MYO1E,NHEJ1,PLA2G2D,PLCG2,RNF8,SFRP1,SLAMF1,SOX6,SPN,SRF,TBX21,TNF,TNFAIP3,TNFRSF11A,TNFSF11,TTC7A,UBD,VCAM1	49	582	0.000469112
GO_LEUKOCYTE_DIFFERENTIATION	ADA,BCL11B,CD3D,CDK6,CLEC4D,CLEC4E,CMTM7,CSF2,FZD7,IFNG,IFNK,IL7,IRF4,ITK,KDM1A,LCK,LRRK1,NHEJ1,PLA2G2D,PLCG2,SLAMF1,SPN,SRF,TBX21,TNF,TNFRSF11A,TNFSF11,UBD,VCAM1	29	292	0.000532066
GO_REGULATION_OF_T_CELL_PROLIFERATION	BTN2A2,CCL5,CD274,CD6,IFNG,IL21,IL2RA,PDCD1LG2,PELI1,PLA2G2D,PRKCQ,PRNP,SLAMF1,SPN,TNFRSF21,VCAM1,XCL1,ZP4	18	147	0.000540003
GO_T_CELL_DIFFERENTIATION	BCL11B,CD3D,CDK6,CLEC4D,CLEC4E,FZD7,IFNG,IL7,IRF4,ITK,LCK,NHEJ1,PLA2G2D,SPN,SRF,TBX21	16	123	0.000552846
GO_REGULATION_OF_LYMPHOCYTE_MIGRATION	CCL20,CCL5,CXCL10,CXCL13,MSN,PADI2,TNFSF14,XCL1	8	38	0.000575172
GO_POSITIVE_REGULATION_OF_HYDROLASE_ACTIVITY	ADPRH,AGTR2,AIM2,ARHGAP21,ARHGAP31,ARHGEF4,ASAP1,BMP2,CCL13,CCL17,CCL18,CCL20,CCL25,CCL26,CCL5,CCL8,CD40,CDC42EP3,CDKL5,COL4A3,CR1,CSF2,CSF2RB,CX3CL1,CXCL13,CYTH1,DAPK1,DEPDC5,DEPDC7,DOCK3,DOCK7,EGFR,EIF2B3,FASLG,FYN,GPR55,GRIN2B,ICAM1,IFNG,IL2RA,IL2RG,ITK,LCK,LIMS1,MCF2,MCF2L2,MEFV,NRG2,ODAM,PFN1,PLEKHG1,PLEKHG4B,RASGEF1A,RASGEF1B,RIN3,ROBO1,S100A8,S100A9,SFRP1,SH3BGRL3,TAGAP,TBC1D1,TBC1D22B,TNF…	69	905	0.000640836
GO_POSITIVE_REGULATION_OF_CYTOKINE_BIOSYNTHETIC_PROCESS	CCL20,IFNG,IL21,IRF4,LTB,PRKCQ,SPN,TLR8,TNF,TNFRSF8	10	58	0.000665026
GO_CHRONIC_INFLAMMATORY_RESPONSE	CCL5,CXCL13,S100A8,TNF,VCAM1	5	15	0.000684836
GO_IMMUNE_EFFECTOR_PROCESS	ABI1,ACTR3,ADA,APOBEC3D,APOBEC3F,APOBEC3G,C1R,C1S,CD207,CD247,CD40,CLEC4D,CLEC4E,CR1,CTSC,CXCL10,FCN3,FYN,GBP1,GZMB,HERC5,ICAM1,IFIH1,IFNG,IFNK,IRF4,KIR3DL1,KLRD1,LCP1,MAPK1,MYO10,MYO1G,PLCG2,POLR3D,PRF1,PTX3,RNF8,SLAMF1,SLAMF7,STAT1,TLR8,YES1	42	486	0.000692631
GO_CELLULAR_RESPONSE_TO_BIOTIC_STIMULUS	ASS1,CCL20,CCL5,CD40,CD6,CSF2,CXCL10,FBXO18,GFI1,ICAM1,IFNG,IRAK2,IRG1,MAPK1,PLSCR3,TNF,TNFAIP3,TNIP3,VLDLR	19	163	0.000710108
GO_SULFUR_COMPOUND_BIOSYNTHETIC_PROCESS	ACAN,ACOT9,ACSL4,B3GAT1,B3GNT3,B4GALT2,CHAC2,CHST11,CHST2,CHST3,CHST6,ELOVL1,EXT1,EXT2,EXTL3,GSTA1,HS3ST3B1,MTAP,NCAN,PAPSS1,PTPLA,ST3GAL6	22	203	0.000766673
GO_NEGATIVE_REGULATION_OF_CELL_PROLIFERATION	ABI1,AGTR2,BCL11B,BMP2,BTG3,BTN2A2,CCL8,CD274,CDK6,CDKN2C,COL4A3,CTLA4,CXCL1,ETS1,FABP7,FGFBP1,FOSL1,GDF5,IFNG,IFNK,IL26,IL2RA,INSL3,KLF13,LEPRE1,LTA,NDRG2,NPR3,PDCD1LG2,PELI1,PLA2G2D,PRDM1,PRNP,PTPRK,ROBO1,SERPINE2,SFRP1,SIRPG,SOD2,SOX11,SPN,SRF,SSTR3,STAT1,TES,TFDP1,TNFAIP3,TNFRSF21,TNFRSF8,TRPV2,WARS,XCL1	52	643	0.00080721
GO_POSITIVE_REGULATION_OF_LEUKOCYTE_CHEMOTAXIS	CALR,CCL5,CCR1,CMKLR1,CX3CL1,CXCL1,CXCL10,CXCL13,CXCL3,TNFSF14,TRPV4,XCL1	12	81	0.000832857
GO_REGULATION_OF_LEUKOCYTE_DIFFERENTIATION	ADA,CCL5,CCR1,CTLA4,CYP26B1,FBXO7,GPR55,IFNG,IKZF3,IL1RL2,IL2RA,IL34,IL7,IRF4,LILRB3,PRDM1,PRKCA,RASSF2,SFRP1,TMEM176A,TMEM176B,TNF,TNFSF11,UBASH3B	24	232	0.000880191
GO_POSITIVE_REGULATION_OF_INNATE_IMMUNE_RESPONSE	AIM2,CCL5,CLEC4C,CLEC4D,CLEC4E,CTSB,FYN,GBP5,IFIH1,IFNK,IL21,IRAK2,LGMN,MYD88,NCR3,NRAS,PAK3,PGLYRP4,PIK3AP1,PLCG2,POLR3D,TLR8,TNFAIP3,TNIP3,TXK	25	246	0.000898883
GO_ION_TRANSPORT	ABCC4,ACE2,ACSL4,ADA,AQP2,AQP5,ATP10B,ATP11A,ATP11B,ATP13A5,ATP2B3,ATP5L2,ATP6V0A2,ATP6V1E2,CA13,CACNG5,CCL5,CCL8,CCR1,CHRFAM7A,CLCN4,CLDN10,CLDN16,CNGA1,CP,CUTC,CYB5R2,FOLR1,FXN,FXYD6,FXYD7,FYN,GABRP,GLRA2,GLS,GRIN2B,GRIN3A,HEPH,KCNB2,KCNE1L,KCNH8,KCNJ15,KCNJ2,KCNN4,KCNT2,LCK,LCN2,LRRC8B,LRRC8D,NCALD,NDUFA9,NFKBIE,NIPAL4,OCA2,P2RX5,PANX1,PITPNC1,PLCG2,PPARA,RYR3,SCN5A,SLC12A3,SLC16A1,SLC16A10,SL…	90	1262	0.000899421
GO_REGULATION_OF_MONONUCLEAR_CELL_MIGRATION	CCL5,CMKLR1,CX3CL1,TNF,TRPV4	5	16	0.000954293
GO_TISSUE_DEVELOPMENT	ABI1,ADA,AGTR2,ALDH1A3,ALX1,AMTN,BCL11B,BMP2,BVES,CALR,CCDC67,CDK6,CFLAR,CHRDL2,CHST11,COL9A1,CREB3L2,CTSB,CTSZ,CYP26B1,DKK1,DLX6,DMRT1,DMRTA2,EGFR,EN1,EXT1,EXT2,FABP5,FAM65B,FOLR1,FOXC1,FOXN2,FOXQ1,FREM2,FZD7,GCNT1,GDF5,GSTA1,HAS2,HRH2,ICAM1,IKZF3,IRX1,ITGB8,KLK5,KLK6,KLK7,KRT16,KRT2,KRT3,KRT5,KRT6B,LCP1,LGR5,LIMS1,LMO4,LRP6,MAPK1,MEX3C,MSN,MYH6,MYH7,MYO1E,NRP2,OCA2,ODAM,PAX5,PFN1,PLAGL1,PLOD1,P…	105	1518	0.00097719
GO_NEGATIVE_REGULATION_OF_SIGNAL_TRANSDUCTION_IN_ABSENCE_OF_LIGAND	CSF2,CX3CL1,FYN,IL7,TERT,TNF,ZC3HC1	7	32	0.000994751
GO_REGULATION_OF_T_CELL_MIGRATION	CCL20,CCL5,CXCL10,CXCL13,TNFSF14,XCL1	6	24	0.00108694
GO_NEGATIVE_REGULATION_OF_MYOBLAST_DIFFERENTIATION	CCL17,CMTM5,CXCL10,PRICKLE1,SOX8,TNF	6	24	0.00108694
GO_POSITIVE_REGULATION_OF_T_CELL_PROLIFERATION	CCL5,CD274,CD6,IFNG,IL21,IL2RA,PDCD1LG2,PRKCQ,SLAMF1,SPN,VCAM1,XCL1,ZP4	13	95	0.00110381
GO_LYMPHOCYTE_DIFFERENTIATION	ADA,BCL11B,CD3D,CDK6,CLEC4D,CLEC4E,CMTM7,FZD7,IFNG,IFNK,IL7,IRF4,ITK,LCK,NHEJ1,PLA2G2D,PLCG2,SLAMF1,SPN,SRF,TBX21,VCAM1	22	209	0.00112776
GO_CELLULAR_RESPONSE_TO_EXTERNAL_STIMULUS	AQP2,ASNS,ATF4,CASP5,CCL5,CD40,CTSB,DEPDC5,FOLR1,FOSL1,GABARAPL1,ICAM1,KCNJ2,MMP7,MYD88,PIM1,SEH1L,SFRP1,SREBF2,SRF,TLR8,TNFRSF10A,TNFRSF8,TNFSF14,UPP1,VLDLR	26	264	0.00113775
GO_REGULATION_OF_LEUKOCYTE_CHEMOTAXIS	CALR,CCL5,CCR1,CMKLR1,CX3CL1,CXCL1,CXCL10,CXCL13,CXCL3,PADI2,TNFSF14,TRPV4,XCL1	13	96	0.001218
GO_IMMUNE_RESPONSE_REGULATING_CELL_SURFACE_RECEPTOR_SIGNALING_PATHWAY	ABI1,ACTR3,C1orf38,CD247,CD38,CD3D,CD40,CLEC4C,CLEC4D,CLEC4E,CR1,CTLA4,FYN,HLA-DQA1,HLA-DQA2,IFNG,ITK,KLHL6,LCK,MAPK1,MYO10,MYO1G,NFATC3,NRAS,PAK3,PLCG2,PRKCQ,TNFRSF21,TXK,YES1	30	323	0.00127614
GO_REGULATION_OF_OSTEOCLAST_DIFFERENTIATION	CCL5,CCR1,GPR55,IFNG,LILRB3,RASSF2,SFRP1,TNF,TNFSF11,UBASH3B	10	63	0.00129264
GO_TRANSMEMBRANE_TRANSPORT	ABCC4,AFG3L2,AQP2,AQP5,ATP11B,ATP13A5,ATP2B3,ATP5L2,ATP6V0A2,ATP6V1E2,BCL2A1,CACNG5,CHRFAM7A,CLCN4,CLDN16,CNGA1,CSF2,CSN3,FXYD6,FXYD7,GABRP,GLRA2,GRIN2B,GRIN3A,HIATL1,KCNB2,KCNE1L,KCNH8,KCNJ15,KCNJ2,KCNN4,KCNT2,LCK,LRRC8B,LRRC8D,MAL,NCALD,NIPAL4,OCA2,P2RX5,PANX1,PEX26,PLCG2,PRF1,RYR3,SCN5A,SLC12A3,SLC16A1,SLC16A10,SLC22A16,SLC24A4,SLC25A37,SLC2A12,SLC2A14,SLC2A5,SLC31A1,SLC34A2,SLC36A4,SLC39A14,S…	79	1098	0.00143663
GO_NEURAL_CREST_CELL_DIFFERENTIATION	FOLR1,FOXC1,LRP6,MAPK1,RDH10,SFRP1,SMO,SOX10,SOX11,SOX8,WNT10A	11	75	0.00147235
GO_NEGATIVE_REGULATION_OF_EXTRINSIC_APOPTOTIC_SIGNALING_PATHWAY	CFLAR,CSF2,CX3CL1,DAPK1,FASLG,FYN,ICAM1,IL7,TERT,TNF,TNFAIP3,TNFRSF10A,ZC3HC1	13	98	0.00147604
GO_REGULATION_OF_ADAPTIVE_IMMUNE_RESPONSE	ADA,CD40,CR1,DUSP22,IFNG,LTA,NCR3,NLRP10,PRKCQ,SLAMF1,SPN,TBX21,TNF,TNFAIP3,XCL1	15	123	0.00158161
GO_REGULATION_OF_HEMOPOIESIS	ADA,CCL5,CCR1,CDK6,CTLA4,CYP26B1,ETS1,FBXO7,FOXC1,GPR55,IFNG,IKZF3,IL1RL2,IL2RA,IL34,IL7,IRF4,KDM1A,KLF13,LILRB3,PRDM1,PRKCA,RASSF2,SFRP1,TMEM176A,TMEM176B,TNF,TNFSF11,UBASH3B	29	314	0.00165916
GO_REGULATION_OF_CYTOKINE_SECRETION	AGTR2,AIM2,BTN2A2,CASP5,CD274,CLEC4E,CX3CL1,GBP1,IFNG,IL26,NLRP10,PANX1,SLAMF1,TLR8,TNF,TNFRSF21,TRPV4	17	149	0.00167425
GO_REGULATION_OF_CHRONIC_INFLAMMATORY_RESPONSE	CCL5,LTA,TNF,TNFAIP3	4	11	0.00169703
GO_POSITIVE_REGULATION_OF_MACROPHAGE_CHEMOTAXIS	CCL5,CMKLR1,CX3CL1,TRPV4	4	11	0.00169703
GO_REGULATION_OF_FEVER_GENERATION	CCL5,TNF,TNFRSF11A,TNFSF11	4	11	0.00169703
GO_REGULATION_OF_ODONTOGENESIS_OF_DENTIN_CONTAINING_TOOTH	AMTN,BMP2,MMP20,WNT10A	4	11	0.00169703
GO_POSITIVE_REGULATION_OF_LYMPHOCYTE_MIGRATION	CCL20,CCL5,CXCL10,CXCL13,TNFSF14,XCL1	6	26	0.00170308
GO_POSITIVE_REGULATION_OF_B_CELL_MEDIATED_IMMUNITY	CD40,IFNG,LTA,TBX21,TNF,XCL1	6	26	0.00170308
GO_REGULATION_OF_EXTRINSIC_APOPTOTIC_SIGNALING_PATHWAY_VIA_DEATH_DOMAIN_RECEPTORS	CFLAR,DAPK1,FAF1,FASLG,ICAM1,MAL,SFRP1,TNFAIP3,TNFRSF10A	9	55	0.00179164
GO_NEGATIVE_REGULATION_OF_MUSCLE_CELL_DIFFERENTIATION	BMP2,CCL17,CFLAR,CMTM5,CXCL10,DKK1,PRICKLE1,SOX8,TNF	9	55	0.00179164
GO_CELLULAR_TRANSITION_METAL_ION_HOMEOSTASIS	CP,FXN,HEPH,LCK,LCN2,PRNP,S100A8,S100A9,SLC31A1,SLC39A14,TTC7A	11	77	0.00183022
GO_POSITIVE_REGULATION_OF_LOCOMOTION	AMOTL1,BMP2,BVES,CALR,CCL20,CCL26,CCL5,CCL8,CCR1,CD274,CMKLR1,CX3CL1,CXCL1,CXCL10,CXCL13,CXCL3,DOCK7,EGFR,ETS1,GCNT2,GLIPR2,HAS2,ICAM1,IFNG,INSL3,KIAA1199,MAPK1,MCAM,NRP2,PFN1,PODXL,PRKCA,TNF,TNFSF14,TRPV4,XCL1	36	420	0.00185699
GO_NEGATIVE_REGULATION_OF_MULTI_ORGANISM_PROCESS	ADA,APOBEC3D,APOBEC3F,APOBEC3G,CCL5,FCN3,IFNG,IL2RA,IRG1,LTA,NPR2,PRDM1,PTX3,STAT1,TNF,TNFAIP3,ZP4	17	151	0.00193425
GO_ION_HOMEOSTASIS	AGTR2,ATP13A5,ATP2B3,ATP6V0A2,ATP6V1E2,CALB2,CALR,CCL13,CCL5,CCL8,CCR1,CCR4,CCR8,CD38,CD40,CLDN16,CP,CUTC,CXCL13,FASLG,FXN,HEPH,KCNJ2,LCK,LCN2,LIPG,LPAR3,LRP6,P2RY1,PDE6A,PLCG2,PRNP,RYR3,S100A8,S100A9,SLC24A4,SLC25A37,SLC31A1,SLC34A2,SLC39A14,SLC9A6,TNFSF11,TRPV4,TTC7A,XCL1,XCR1	46	576	0.00201743
GO_EXTRACELLULAR_STRUCTURE_ORGANIZATION	ACAN,ADAMTS3,C6orf15,COL4A3,COL4A4,COL9A1,EGFL6,FOXC1,GPM6B,HAS2,ICAM1,ITGA9,ITGAE,ITGB8,KLK7,LAMA1,LCP1,MMP20,MMP7,MYO1E,NCAN,SERPINB5,SERPINH1,SH3PXD2B,SPOCK2,TGFBI,TNF,VCAM1	28	304	0.00205562
GO_RESPONSE_TO_VIRUS	APOBEC3D,APOBEC3F,APOBEC3G,CCL5,CCL8,CD207,CD40,CDK6,CXCL10,FCN3,FOSL1,GBP1,HERC5,IFIH1,IFNG,IFNK,ODC1,POLR3D,PRF1,STAT1,TBX21,TLR8,TNF,XCL1	24	247	0.00206836
GO_REGULATION_OF_APOPTOTIC_SIGNALING_PATHWAY	AGTR2,BCL2L14,CFLAR,CSDA,CSF2,CTSC,CX3CL1,DAPK1,FAF1,FASLG,FBXO18,FXN,FYN,GZMB,ICAM1,IL7,KDM1A,LCK,MAL,PLAUR,S100A8,S100A9,SFRP1,SOD2,TERT,TFDP1,TNF,TNFAIP3,TNFRSF10A,TP53BP2,TRAF1,ZC3HC1	32	363	0.00208829
GO_REGULATION_OF_LYMPHOCYTE_MEDIATED_IMMUNITY	CD40,CR1,DUSP22,IFNG,IL21,LTA,NCR1,NCR3,SLAMF1,SPN,TAP1,TBX21,TNF,XCL1	14	114	0.00208915
GO_ASTROCYTE_DEVELOPMENT	CDK6,S100A8,S100A9,SMO,VIM	5	19	0.00223442
GO_MULTICELLULAR_ORGANISMAL_MACROMOLECULE_METABOLIC_PROCESS	ACE2,ADAMTS3,COL4A3,COL4A4,CTSB,KLK6,LEPRE1,MMP20,MMP7,SERPINH1,TRAM2	11	79	0.00225593
GO_REGULATION_OF_CELLULAR_COMPONENT_MOVEMENT	ADA,AGTR2,AMOTL1,ARSB,BMP2,CALR,CCL20,CCL25,CCL26,CCL5,CCL8,CCR1,CD274,CDK6,CHST3,CMKLR1,CX3CL1,CXCL1,CXCL10,CXCL13,CXCL3,DOCK7,EGFR,ETS1,GCNT2,GLIPR2,HAS2,ICAM1,IFNG,INSL3,KCNJ2,KIAA1199,KRT16,LAMA1,LMO4,MAPK1,MCAM,MSN,MTA2,NRG2,NRP2,PADI2,PFN1,PODXL,PRKCA,PTPRK,RAP2A,RAP2B,ROBO1,SCN5A,SERPINE2,SFRP1,SH3BGRL3,SRF,TNF,TNFSF14,TRPV4,XCL1	58	771	0.00227624
GO_POSITIVE_REGULATION_OF_PHOSPHORUS_METABOLIC_PROCESS	ABI1,AGTR2,BMP2,CCL13,CCL17,CCL18,CCL20,CCL25,CCL26,CCL5,CCL8,CCNY,CCR1,CD40,CDK2AP1,CRKL,CSF2,CX3CL1,CXCL10,DIRAS1,DOCK7,DUSP22,DUSP7,EGFR,FBXO18,FYN,FZD7,GCNT2,GDF5,GLIPR2,GPR161,GPR55,GPRC5B,ICAM1,IFNG,IFNK,IL21,IL26,IL34,INSL3,IRAK2,KIAA1199,LMO4,LPAR3,LRRK1,MAP4K1,MAPK1,MID1,MRAP2,ODAM,P2RY1,PAK3,PIM1,PLAUR,PRKCA,PRKCDBP,RAP2A,RAP2B,RASSF2,S1PR2,SLAMF1,SPN,TNF,TNFRSF10A,TNFRSF11A,TNFSF11,TNF…	74	1036	0.00242137
GO_TOLERANCE_INDUCTION	CCR4,ICOS,IRG1,TNFAIP3	4	12	0.00244279
GO_REGULATION_OF_T_CELL_RECEPTOR_SIGNALING_PATHWAY	ADA,DUSP22,GBP1,KCNN4,LCK,PRNP	6	28	0.00255327
GO_KERATAN_SULFATE_BIOSYNTHETIC_PROCESS	ACAN,B3GNT3,B4GALT2,CHST2,CHST6,ST3GAL6	6	28	0.00255327
GO_DEFENSE_RESPONSE_TO_OTHER_ORGANISM	APOBEC3D,APOBEC3F,APOBEC3G,BPI,CCL20,CD163L1,CD207,CD40,CHST3,CLEC4D,CLEC4E,COTL1,CXCL10,CXCL13,DEFB1,FCN3,FGFBP1,GBP1,GNLY,HERC5,IFIH1,IFNG,IFNK,IRF4,LTA,MYD88,NLRP10,OPTN,PGLYRP4,POLR3D,PRF1,PRG2,S100A8,S100A9,SEH1L,SNRPD1,SPN,STAT1,TLR8,TMEM39B,TNF	41	505	0.00256488
GO_CELLULAR_CHEMICAL_HOMEOSTASIS	AGTR2,AQP2,AQP5,ATP13A5,ATP2B3,ATP6V0A2,ATP6V1E2,CALB2,CALR,CCL13,CCL5,CCL8,CCR1,CCR4,CCR8,CD38,CD40,CLDN16,CP,CXCL13,FASLG,FXN,HEPH,ICAM1,KCNJ2,LCK,LCN2,LPAR3,LRP6,P2RY1,PDE6A,PLCG2,PRNP,RYR3,S100A8,S100A9,SLC24A4,SLC31A1,SLC34A2,SLC39A14,SRF,TRPV4,TTC7A,XCL1,XCR1	45	570	0.0027907
GO_MULTICELLULAR_ORGANISM_METABOLIC_PROCESS	ACE2,ADAMTS3,COL4A3,COL4A4,CTSB,KLK6,LEPRE1,MMP20,MMP7,SERPINH1,TRAM2,TRPV4	12	93	0.00279926
GO_NEGATIVE_REGULATION_OF_CYTOKINE_PRODUCTION	BPI,BTN2A2,CD274,CMKLR1,CX3CL1,GBP1,HERC5,IFIH1,IFNG,IRG1,MEFV,NDRG2,PDCD1LG2,PRG2,PRNP,SLAMF1,TIGIT,TNF,TNFAIP3,TNFRSF21,XCL1	21	211	0.00286575
GO_TRANSITION_METAL_ION_HOMEOSTASIS	CP,CUTC,FXN,HEPH,LCK,LCN2,PRNP,S100A8,S100A9,SLC25A37,SLC31A1,SLC39A14,TTC7A	13	106	0.00300264
GO_REGULATION_OF_CYTOKINE_BIOSYNTHETIC_PROCESS	CCL20,IFNG,IGF2BP2,IL21,IRF4,LTB,PRG2,PRKCQ,SPN,TLR8,TNF,TNFRSF8	12	94	0.00306276
GO_REGULATION_OF_CELL_DEATH	ADA,AGTR2,ALDH1A3,ARHGEF4,ASNS,ATF4,BCL11B,BCL2A1,BCL2L14,BMP2,CALR,CASP5,CBL,CCL5,CD274,CD38,CD40,CFLAR,CHST11,COL4A3,CRYAB,CSDA,CSF2,CTLA4,CTSB,CTSC,CX3CL1,DAPK1,EGFR,EN1,ETS1,FAF1,FASLG,FBXO10,FBXO18,FOSL1,FOXC1,FXN,FYN,GDF5,GZMB,ICAM1,IFNG,IKZF3,IL7,INSL3,KDM1A,KIAA0317,LCK,LGMN,LRP6,LTA,MAL,MAP4K4,MCF2,MYD88,NSMAF,PAK3,PIM1,PLAUR,PLCG2,PPARA,PRKCA,PRKCQ,PRNP,PXT1,RASSF2,ROBO1,S100A8,S100A9,S…	99	1472	0.00320383
GO_REGULATION_OF_GRANULOCYTE_CHEMOTAXIS	CCL5,CMKLR1,CX3CL1,CXCL1,CXCL3,TRPV4,XCL1	7	39	0.00332708
GO_HOMEOSTATIC_PROCESS	AGTR2,AQP2,AQP5,ATP13A5,ATP2B3,ATP6V0A2,ATP6V1E2,CALB2,CALR,CCL13,CCL5,CCL8,CCR1,CCR4,CCR8,CD38,CD40,CLDN16,CP,CUBN,CUTC,CXCL13,CYP26B1,FASLG,FOXC1,FXN,GCNT2,GPR174,GPR55,GPRC5B,HAS2,HEPH,ICAM1,IFNG,IL2RA,IL7,KCNJ2,KCNN4,KRT16,LCK,LCN2,LIPG,LPAR3,LRP6,LRRK1,MALL,MEX3C,MRAP2,NCF2,NUS1,P2RY1,PDE6A,PDIA5,PDIA6,PLCG2,PLSCR3,PRIM2,PRNP,PROM1,RASSF2,RP1L1,RPA1,RYR3,S100A8,S100A9,SH3BGRL3,SLC16A1,SLC24A…	91	1337	0.00334227
GO_PROTEOGLYCAN_METABOLIC_PROCESS	ARSB,B3GAT1,BMP2,CHST11,CHST3,EXT1,EXT2,EXTL3,HS3ST3B1,NCAN,SPOCK2	11	83	0.00334775
GO_NEGATIVE_REGULATION_OF_BONE_REMODELING	CD38,SFRP1,TNFAIP3,UBASH3B	4	13	0.00338632
GO_RETINOIC_ACID_METABOLIC_PROCESS	ALDH1A3,CRABP1,CYP26B1,RDH10,SCPEP1	5	21	0.00359066
GO_REGULATION_OF_B_CELL_ACTIVATION	ADA,CD38,CD40,CTLA4,IFNG,IKZF3,IL21,IL7,PELI1,PRDM1,SFRP1,TBX21,TNFAIP3,TNFRSF21	14	121	0.00363808
GO_POSITIVE_REGULATION_OF_CYTOKINE_SECRETION	AGTR2,AIM2,CASP5,CD274,CLEC4E,IFNG,IL26,NLRP10,PANX1,SLAMF1,TNF,TRPV4	12	96	0.00364998
GO_TISSUE_MIGRATION	ARSB,CXCL13,FAT2,FERMT1,KRT16,KRT2,PRSS3,ROBO1,S100A2,SRF,STAT1	11	84	0.00367799
GO_CARBOHYDRATE_DERIVATIVE_BIOSYNTHETIC_PROCESS	ACAN,ADA,ART3,ATP5L2,ATP6V0A2,B3GAT1,B3GNT3,B3GNT5,B4GALT2,C3orf64,CHST11,CHST2,CHST3,CHST6,EDEM2,EXT1,EXT2,EXTL3,FUT4,GALNT12,GALNT13,GCNT1,GCNT2,GCNT6,GFPT2,GMDS,GUCY2F,HAS2,HS3ST3B1,KIAA1199,MGAT5,MTAP,MUC16,NCAN,NPR2,NPR3,NUS1,PAPSS1,PLAUR,PRPS2,PRTFDC1,ST3GAL6,ST8SIA1,TET1,UPP1,WBSCR17	46	595	0.00374441
GO_ION_TRANSMEMBRANE_TRANSPORT	ABCC4,AQP2,AQP5,ATP11B,ATP13A5,ATP2B3,ATP5L2,ATP6V0A2,ATP6V1E2,CACNG5,CHRFAM7A,CLCN4,CNGA1,FXYD6,FXYD7,GABRP,GLRA2,GRIN2B,GRIN3A,KCNB2,KCNE1L,KCNH8,KCNJ15,KCNJ2,KCNN4,KCNT2,LCK,LRRC8B,LRRC8D,NCALD,P2RX5,PANX1,PLCG2,RYR3,SCN5A,SLC12A3,SLC16A1,SLC16A10,SLC22A16,SLC24A4,SLC25A37,SLC31A1,SLC34A2,SLC36A4,SLC39A14,SLC6A14,SLC6A15,SLC9A11,SLC9A6,TMC1,TMEM38A,TMEM38B,TRPM6,TRPV2,TRPV4,TTYH1,TTYH2,UNC80,U…	60	822	0.00377698
GO_CELLULAR_HOMEOSTASIS	AGTR2,AQP2,AQP5,ATP13A5,ATP2B3,ATP6V0A2,ATP6V1E2,CALB2,CALR,CCL13,CCL5,CCL8,CCR1,CCR4,CCR8,CD38,CD40,CLDN16,CP,CXCL13,FASLG,FXN,HEPH,ICAM1,KCNJ2,KCNN4,LCK,LCN2,LPAR3,LRP6,NCF2,P2RY1,PDE6A,PDIA5,PDIA6,PLCG2,PRNP,RYR3,S100A8,S100A9,SH3BGRL3,SLC24A4,SLC31A1,SLC34A2,SLC39A14,SRF,TRPV4,TTC7A,TXNDC5,XCL1,XCR1	51	676	0.00383958
GO_REGULATION_OF_MULTI_ORGANISM_PROCESS	ADA,AIM2,APOBEC3D,APOBEC3F,APOBEC3G,C12orf11,CCL5,CD163L1,CD247,CD8B,CHST3,FCN3,FGFBP1,FYN,HERC5,IFNG,IL2RA,IRG1,KLK5,KLK7,LCK,LTA,NPR2,P2RY1,PFN1,PPIH,PRDM1,PRKCA,PTX3,SNRPD1,SPN,STAT1,TAP1,TAP2,TMEM39B,TNF,TNFAIP3,ZP4	38	470	0.00386343
GO_POSITIVE_REGULATION_OF_ADAPTIVE_IMMUNE_RESPONSE	ADA,CD40,IFNG,LTA,NCR3,NLRP10,PRKCQ,TBX21,TNF,XCL1	10	73	0.0039654
GO_METAL_ION_TRANSPORT	ATP2B3,ATP6V0A2,ATP6V1E2,CACNG5,CCL5,CCL8,CCR1,CNGA1,CP,CUTC,FYN,GRIN3A,HEPH,KCNB2,KCNE1L,KCNH8,KCNJ15,KCNJ2,KCNN4,KCNT2,LCK,NDUFA9,NIPAL4,PANX1,PLCG2,RYR3,SCN5A,SLC12A3,SLC24A4,SLC25A37,SLC31A1,SLC34A2,SLC39A14,SLC6A15,SLC9A11,SLC9A6,TCN2,TMC1,TMEM38A,TMEM38B,TRPM6,TRPV2,TRPV4,TTYH1,XCL1	45	582	0.00410246
GO_GLIAL_CELL_DIFFERENTIATION	C1orf130,CDK6,CDKN2C,EIF2B3,MAPK1,S100A8,S100A9,S100B,SMO,SOX10,SOX11,SOX6,SOX8,VIM,WASF3	15	136	0.00421633
GO_REGULATION_OF_ANTIGEN_RECEPTOR_MEDIATED_SIGNALING_PATHWAY	ADA,DUSP22,FCRL5,GBP1,KCNN4,LCK,PRNP	7	41	0.00444992
GO_REGULATION_OF_B_CELL_MEDIATED_IMMUNITY	CD40,CR1,IFNG,LTA,TBX21,TNF,XCL1	7	41	0.00444992
GO_REGULATION_OF_INTERLEUKIN_17_PRODUCTION	IFNG,IL21,MYD88,PRKCQ,PRNP	5	22	0.00445323
GO_EPITHELIUM_DEVELOPMENT	ABI1,ALDH1A3,ALX1,BCL11B,BMP2,CCDC67,CDK6,CTSB,CTSZ,CYP26B1,DKK1,DLX6,DMRT1,EGFR,EN1,FABP5,FOLR1,FOXC1,FOXQ1,FREM2,FZD7,GSTA1,HRH2,ICAM1,IRX1,KLK5,KLK7,KRT16,KRT2,KRT3,KRT5,LCP1,LGR5,LMO4,LRP6,MAPK1,MSN,MYO1E,OCA2,PFN1,PLOD1,PODXL,PPARA,PRDM1,PRICKLE1,PROM1,RAP2A,RAP2B,RDH10,RSPO3,SERPINB5,SERPINE2,SFRP1,SIX3,SMO,SOSTDC1,SOX10,SOX11,SOX8,SRF,STAT1,TGM5,TMC1,TNFSF11,VIM,WNT10A,WNT16	67	945	0.00451225
GO_REGULATION_OF_PODOSOME_ASSEMBLY	CSF2,LCP1,MSN,TNF	4	14	0.00455021
GO_ANGIOGENESIS_INVOLVED_IN_WOUND_HEALING	CX3CL1,ETS1,MCAM,SRF	4	14	0.00455021
GO_TOLL_LIKE_RECEPTOR_9_SIGNALING_PATHWAY	IRAK2,MYD88,PIK3AP1,TLR8	4	14	0.00455021
GO_EXTRACELLULAR_REGULATION_OF_SIGNAL_TRANSDUCTION	AGTR2,DKK1,IL18BP,LTBP1	4	14	0.00455021
GO_CELLULAR_RESPONSE_TO_ABIOTIC_STIMULUS	AQP2,ATF4,CASP5,CD40,CNGA1,CRYAB,CSDA,CTSB,KCNJ2,KDM1A,MMP7,MYD88,OPN1SW,OPN3,PDE6A,POLH,PTPRK,SFRP1,TLR8,TMEM109,TNFRSF10A,TNFRSF8,TNFSF14,TRPV4	24	263	0.0046306
GO_REGULATION_OF_HUMORAL_IMMUNE_RESPONSE	CR1,CXCL13,IRG1,KLK5,KLK7,LTA,TNF,ZP4	8	52	0.00470054
GO_POSITIVE_REGULATION_OF_PROTEIN_METABOLIC_PROCESS	ABI1,AGTR2,AIM2,BMP2,C2orf89,CCL13,CCL17,CCL18,CCL20,CCL25,CCL26,CCL5,CCL8,CCNY,CCR1,CD40,CDK2AP1,COL4A3,CR1,CRKL,CSDA,CSF2,CTSC,CX3CL1,DAPK1,DAZL,DIRAS1,DOCK7,DUSP22,DUSP7,EDEM2,EGFR,EIF5A,FASLG,FBXO18,FYN,FZD7,GCNT2,GDF5,GLIPR2,GPR55,GPRC5B,ICAM1,IFNG,IFNK,IL21,IL26,IL34,IRAK2,IRF4,KDM1A,KIAA1199,LCK,LPAR3,LRRK1,LTB,MAP4K1,MAPK1,MEFV,MID1,MSN,ODAM,P2RY1,PAK3,PELI1,PIM1,PLAUR,PRICKLE1,PRKCA,PRKC…	99	1492	0.00473292
GO_GLYCOPROTEIN_METABOLIC_PROCESS	ARSB,ART3,B3GAT1,B3GNT3,B3GNT5,B4GALT2,BMP2,C3orf64,CHST11,CHST3,EDEM2,EXT1,EXT2,EXTL3,FUT4,GALNT12,GALNT13,GCNT1,GCNT2,GCNT6,HS3ST3B1,MGAT5,MUC16,NCAN,NUS1,SPOCK2,ST3GAL6,ST8SIA1,TET1,WBSCR17	30	353	0.00480041
GO_PROTEIN_MATURATION	ACE2,ADAMTS3,AFG3L2,BACE2,CALR,COL4A3,CTSZ,FASLG,FXN,GZMB,GZMH,KLK6,LCK,LGMN,PRSS12,PRSS3,RHBDL2,ROBO1,S100A8,S100A9,SERPINH1,TNF,TNFRSF10A,TNFSF15	24	265	0.00508594
GO_GLYCOSYL_COMPOUND_CATABOLIC_PROCESS	ADA,APOBEC3F,APOBEC3G,DPYS,MTAP,PRTFDC1,UPP1	7	42	0.00510835
GO_POSITIVE_REGULATION_OF_CELL_COMMUNICATION	ADA,ADAMTS3,AGTR2,BCL2L14,BMP2,CBL,CCL13,CCL17,CCL18,CCL20,CCL25,CCL26,CCL5,CCL8,CCR1,CD38,CD40,CFLAR,CRKL,CSF2,CTSC,CX3CL1,CXCL10,DIRAS1,DKK1,DUSP22,DUSP7,EGFR,FAF1,FASLG,FBXO18,FGFBP1,FYN,FZD7,GCNT2,GDF5,GFI1,GLIPR2,GPR55,GPRC5B,GRB14,GZMB,ICAM1,IFNG,IL21,IL26,IRAK2,KCNN4,KLK5,KLK6,LCK,LGR5,LPAR3,LRP6,LRRK1,MAL,MAP4K1,MAPK1,MID1,MYD88,P2RX5,P2RY1,PAK3,PELI1,PIK3AP1,PLAUR,PRKCA,PRKCDBP,PRKCQ,RAS…	101	1532	0.0052319
GO_REGULATION_OF_RESPONSE_TO_BIOTIC_STIMULUS	AIM2,APOBEC3F,APOBEC3G,CD163L1,CD247,CD8B,CHST3,FGFBP1,FYN,HERC5,IL2RA,IRG1,KLK5,KLK7,LCK,NCR3,PRDM1,PRKCA,SNRPD1,SPN,TMEM39B,TNFAIP3	22	237	0.00534905
GO_REGULATION_OF_INTRACELLULAR_SIGNAL_TRANSDUCTION	ADA,ARHGAP31,ARHGEF4,BMP2,CBL,CCL13,CCL17,CCL18,CCL20,CCL25,CCL26,CCL5,CCL8,CCR1,CD40,CFLAR,CMKLR1,CRKL,CSDA,CSF2,CX3CL1,CXCL10,CYTH1,DEPDC5,DEPDC7,DIRAS1,DUSP22,DUSP7,EGFR,FAF1,FASLG,FBXO18,FYN,FZD7,GBP1,GCNT2,GDF5,GLIPR2,GPR55,GPRC5B,ICAM1,IFNG,IFNK,IL21,IL26,IRAK2,KDM1A,LCK,LPAR3,LRRK1,MAP4K1,MAP4K4,MAPK1,MCF2,MCF2L2,MID1,MTA2,MYD88,NDRG2,NRG2,OPTN,P2RX5,P2RY1,PAK3,PELI1,PIK3AP1,PLAUR,PLEKHG1,…	108	1656	0.00543454
GO_REGULATION_OF_GTPASE_ACTIVITY	ADPRH,ARHGAP21,ARHGAP31,ARHGEF4,ASAP1,BVES,CCL13,CCL17,CCL18,CCL20,CCL25,CCL26,CCL5,CCL8,CD40,CDC42EP3,CDKL5,CSF2,CSF2RB,CX3CL1,CXCL13,CYTH1,DEPDC5,DEPDC7,DOCK3,DOCK7,EGFR,EIF2B3,FYN,GRIN2B,ICAM1,IL2RA,IL2RG,LIMS1,MCF2,MCF2L2,NRG2,ODAM,PLEKHG1,PLEKHG4B,RASGEF1A,RASGEF1B,RIN3,SFRP1,SH3BGRL3,TAGAP,TBC1D1,TBC1D22B,XCL1,XCL2	50	673	0.00559458
GO_AMEBOIDAL_TYPE_CELL_MIGRATION	AMOTL1,ARSB,CXCL13,FAT2,FERMT1,FOLR1,KRT16,KRT2,PRSS3,ROBO1,S100A2,SMO,SOX10,SOX8,SRF,STAT1	16	154	0.0057158
GO_CENTRAL_NERVOUS_SYSTEM_DEVELOPMENT	ACAN,AGTR2,ALDH1A3,ARSB,B3GNT5,BCL11B,BMP2,CASP5,CDK6,CDKN2C,CLP1,DCLK2,DCX,DKK1,DMRTA2,DOCK7,DPYSL2,EGFR,EIF2B3,EN1,ETS1,EXT1,FABP7,FOXC1,FYN,GLRA2,ISL2,JRKL,KDM1A,KLK6,LMO4,LRP6,MAL,MAP2,MAPK1,NCAN,NDRG2,NHEJ1,PADI2,PAX5,PSMG1,ROBO1,S100A1,S100A8,S100A9,S100B,SCN5A,SERPINE2,SFRP1,SIX3,SMO,SOX10,SOX11,SOX6,SOX8,SRF,SSTR3,TAGLN3,VIM,VLDLR,WASF3,ZNF259	62	872	0.00579609
GO_NEGATIVE_REGULATION_OF_INTERLEUKIN_12_PRODUCTION	CMKLR1,MEFV,SLAMF1,TIGIT	4	15	0.0059558
GO_REGULATION_OF_HEAT_GENERATION	CCL5,TNF,TNFRSF11A,TNFSF11	4	15	0.0059558
GO_KERATAN_SULFATE_METABOLIC_PROCESS	ACAN,B3GNT3,B4GALT2,CHST2,CHST6,ST3GAL6	6	33	0.00603624
GO_CHEMICAL_HOMEOSTASIS	AGTR2,AQP2,AQP5,ATP13A5,ATP2B3,ATP6V0A2,ATP6V1E2,CALB2,CALR,CCL13,CCL5,CCL8,CCR1,CCR4,CCR8,CD38,CD40,CLDN16,CP,CUTC,CXCL13,CYP26B1,FASLG,FXN,GPRC5B,HAS2,HEPH,ICAM1,KCNJ2,KRT16,LCK,LCN2,LIPG,LPAR3,LRP6,MALL,NUS1,P2RY1,PDE6A,PLCG2,PLSCR3,PRNP,RYR3,S100A8,S100A9,SLC16A1,SLC24A4,SLC25A37,SLC31A1,SLC34A2,SLC39A14,SLC9A6,SOD2,SRF,STAT1,TAP1,TAP2,TNFSF11,TRPV4,TTC7A,XCL1,XCR1	62	874	0.00608399
GO_REGULATION_OF_MAPK_CASCADE	BMP2,CCL13,CCL17,CCL18,CCL20,CCL25,CCL26,CCL5,CCL8,CCR1,CD40,CRKL,CX3CL1,DIRAS1,DUSP22,DUSP7,EGFR,FZD7,GBP1,GCNT2,GDF5,GLIPR2,GPR55,ICAM1,IL26,IRAK2,LPAR3,MAP4K1,MAP4K4,MAPK1,MID1,NDRG2,P2RY1,PAK3,PRKCA,PRKCDBP,RAP2A,RASSF2,S1PR2,SFRP1,SLAMF1,TNF,TNFRSF11A,TNFSF11,TRPV4,UCHL1,WNT16,XCL1,XCL2	49	660	0.00612878
GO_REGULATION_OF_EPITHELIAL_CELL_PROLIFERATION	BCL11B,BMP2,CCL26,CCL5,CDK6,DLX6,EGFR,FZD7,GDF5,HAS2,IFNG,IL26,LIMS1,NRP2,ODAM,PRKCA,PTPRK,ROBO1,SCN5A,SERPINB5,SFRP1,SMO,SOX11,STAT1,TNFAIP3	25	285	0.00643857
GO_REGULATION_OF_CELL_DIFFERENTIATION	ADA,ALX1,ARSB,ASAP1,BCL11A,BCL11B,BMP2,CALR,CCL17,CCL5,CCR1,CDK6,CDKL5,CFLAR,CMKLR1,CMTM5,CSF2,CTLA4,CX3CL1,CXCL10,CYP26B1,DKK1,DMRTA2,DOCK7,DPYSL2,ETS1,FBXO7,FOXC1,FYN,FZD7,GBP1,GCNT2,GDF5,GFI1,GLG1,GLIPR2,GPR55,GPRC5B,HAS2,IFNG,IKZF3,IL1RL2,IL2RA,IL34,IL7,IRF4,ISL2,KDM1A,KLF13,KLK6,LILRB3,LIMS1,LMO4,LPAR3,LTA,MAPK1,MEX3C,NPR2,PAK3,PLEKHB1,PPARA,PRDM1,PRICKLE1,PRKCA,PROM1,RAP2A,RASSF2,ROBO1,S100…	98	1492	0.00654348
GO_POSITIVE_REGULATION_OF_OSTEOCLAST_DIFFERENTIATION	CCL5,CCR1,IFNG,TNF,TNFSF11	5	24	0.00660275
GO_SKELETAL_SYSTEM_DEVELOPMENT	ABI1,ACAN,ALX1,BMP2,CHRDL2,CHST11,CMKLR1,COL9A1,CREB3L2,CYP26B1,DLX6,EN1,EXT1,FOXC1,GDF5,GLG1,HAS2,ITGB8,LEPRE1,LRP6,LRRK1,MEX3C,NCAN,NPR2,NPR3,PAPSS1,PAX5,RASSF2,RDH10,SERPINH1,SFRP1,SH3PXD2B,SOX11,SOX6,SRF,TGFBI	36	455	0.0067587
GO_REGULATION_OF_IMMUNE_EFFECTOR_PROCESS	AIM2,APOBEC3F,APOBEC3G,CD163L1,CD247,CD40,CD8B,CHST3,CR1,DUSP22,FGFBP1,FYN,GPRC5B,HERC5,ICAM1,IFNG,IL21,IL2RA,IRF4,KLK5,KLK7,LCK,LTA,NCR1,NCR3,SLAMF1,SNRPD1,SPN,TAP1,TBX21,TMEM39B,TNF,TNFAIP3,XCL1	34	424	0.0068366
GO_CELL_DEVELOPMENT	ABI1,ACSL4,AFG3L2,AGTR2,ALX1,BCL11B,BMP2,BVES,C1orf130,CALU,CASP5,CCNB1IP1,CDK6,CFLAR,CHST11,CHST3,CRYAB,DAZL,DCLK2,DCX,DKK1,DMRT1,DOCK7,DPYSL2,DZIP1,EIF2B3,EN1,EXT1,FAM65B,FASLG,FOLR1,FOXC1,FYN,FZD7,GDF5,GRIN3A,HAS2,HORMAD1,HRH2,ICAM1,IL21,INSL3,ISL2,KDM1A,LGR5,LHX9,LIMS1,LRP6,LRRK1,MAP2,MAPK1,MCF2,MEX3C,MSN,MYH6,MYO1E,NRAS,NRP2,OCA2,PAK3,PODXL,PRDM1,PRKCQ,PTPRK,QKI,RAP2B,RDH10,RNF8,ROBO1,RP1L1,…	94	1426	0.00697774
GO_NEGATIVE_REGULATION_OF_EXTRINSIC_APOPTOTIC_SIGNALING_PATHWAY_VIA_DEATH_DOMAIN_RECEPTORS	CFLAR,DAPK1,FASLG,ICAM1,TNFAIP3,TNFRSF10A	6	34	0.00701815
GO_TUMOR_NECROSIS_FACTOR_MEDIATED_SIGNALING_PATHWAY	AIM2,CD40,LTA,LTB,STAT1,TNF,TNFRSF10A,TNFRSF11A,TNFRSF21,TNFRSF8,TNFSF11,TNFSF14,TNFSF15	13	118	0.00749179
GO_EMBRYO_DEVELOPMENT_ENDING_IN_BIRTH_OR_EGG_HATCHING	ABI1,ACSL4,ADA,ALX1,BMP2,CCNB1IP1,CHST11,CSDA,CSF2,DKK1,EGFR,EN1,EXT1,FOLR1,FOSL1,FOXC1,FXN,HORMAD1,KDM1A,LMO4,LRP6,MAPK1,MBNL1,MYH6,MYO1E,PAX5,PFN1,PRDM1,PRICKLE1,RDH10,RSPO3,SFRP1,SLC34A2,SMO,SOX10,SOX11,SOX6,SOX8,SRF,TET1,WDR74,ZNF259	42	554	0.00755523
GO_NEGATIVE_REGULATION_OF_T_CELL_MEDIATED_IMMUNITY	DUSP22,SLAMF1,SPN,XCL1	4	16	0.00762296
GO_NEGATIVE_REGULATION_OF_INTERLEUKIN_10_PRODUCTION	CD274,PDCD1LG2,PRG2,TNFRSF21	4	16	0.00762296
GO_NEGATIVE_REGULATION_OF_INTERLEUKIN_2_PRODUCTION	GBP1,PRNP,TNFAIP3,XCL1	4	16	0.00762296
GO_REGULATION_OF_MACROPHAGE_CHEMOTAXIS	CCL5,CMKLR1,CX3CL1,TRPV4	4	16	0.00762296
GO_CELLULAR_RESPONSE_TO_MECHANICAL_STIMULUS	CASP5,CD40,CTSB,KCNJ2,MMP7,MYD88,TLR8,TNFRSF10A,TNFRSF8,TNFSF14	10	80	0.00762566
GO_POSITIVE_REGULATION_OF_CATALYTIC_ACTIVITY	ABI1,ADPRH,AGTR2,AIM2,ARHGAP21,ARHGAP31,ARHGEF4,ASAP1,BMP2,CCL13,CCL17,CCL18,CCL20,CCL25,CCL26,CCL5,CCL8,CCNY,CD40,CDC42EP3,CDKL5,CFLAR,COL4A3,CR1,CRKL,CSF2,CSF2RB,CX3CL1,CXCL1,CXCL13,CYTH1,DAPK1,DEPDC5,DEPDC7,DIRAS1,DOCK3,DOCK7,DUSP7,EGFR,EIF2B3,FASLG,FXN,FYN,GPR55,GPRC5B,GRIN2B,ICAM1,IFNG,IL2RA,IL2RG,IRAK2,ITK,KIAA1199,LCK,LIMS1,LMO4,LPAR3,MAP4K1,MAPK1,MCF2,MCF2L2,MEFV,NHEJ1,NPR3,NRG2,NSMAF,ODA…	99	1518	0.00764067
GO_RIBONUCLEOSIDE_CATABOLIC_PROCESS	ADA,APOBEC3F,APOBEC3G,PRTFDC1,UPP1	5	25	0.00791125
GO_CIRCULATORY_SYSTEM_PROCESS	ACE2,AGTR2,CD38,CHRM3,COL4A3,CTSZ,CX3CL1,CXCL10,FOXC1,HRH2,ICAM1,KCNE1L,KCNJ2,MYH6,MYH7,NCALD,NPR2,NPR3,P2RY1,PPARA,PPYR1,PRKCQ,SCN5A,SCPEP1,SLC2A5,SOD2,STAT1,TRPV4,XCL2,YES1	30	366	0.00791429
GO_T_CELL_RECEPTOR_SIGNALING_PATHWAY	C1orf38,CD247,CD3D,FYN,HLA-DQA1,HLA-DQA2,IFNG,ITK,LCK,MAPK1,PAK3,PLCG2,PRKCQ,TNFRSF21,TXK	15	146	0.0080776
GO_BONE_REMODELING	GPR55,IL7,LRRK1,RASSF2,TNFSF11,WNT16	6	35	0.00811057
GO_RESPONSE_TO_LIPID	AGTR2,ARSB,ASS1,CALR,CCL20,CCL5,CD38,CD40,CD6,CNR2,CRYAB,CSF2,CXCL1,CXCL10,CXCL13,CXCL3,CYP26B1,DEFB1,DKK1,EGFR,ETS1,FASLG,FBXO32,FOSL1,FZD7,GFI1,ICAM1,IFNG,IL18BP,IRAK2,IRG1,LRP6,LTA,MAPK1,MFGE8,MSN,MTAP,PADI2,PELI1,PIM1,PLCG2,PLSCR3,PPARA,S100A8,S100B,SFRP1,SLC34A2,SMO,SOX30,SSTR3,TNF,TNFAIP3,TNFRSF10A,TNFRSF11A,TNFRSF21,TNFRSF8,TNIP3,TRIML2,UBE2L3,VCAM1,VLDLR,YES1	62	888	0.00846174
GO_REGULATION_OF_EXTRINSIC_APOPTOTIC_SIGNALING_PATHWAY_IN_ABSENCE_OF_LIGAND	CSF2,CX3CL1,FYN,IL7,TERT,TNF,ZC3HC1	7	46	0.00849178
GO_REGULATION_OF_INTERLEUKIN_10_PRODUCTION	CD274,IRF4,PDCD1LG2,PRG2,TIGIT,TNFRSF21,XCL1	7	46	0.00849178
GO_CELL_PROLIFERATION	BMP2,CD40,CHRM3,COL4A3,CXCL1,DMRT1,DOCK7,DUSP22,EGFR,ETV6,FABP7,FERMT1,FOXC1,FYN,IFNK,IL15RA,IL2RA,KDM1A,KRT16,KRT2,LGR5,LHX9,LIPG,LRP6,MAP4K1,MAPK1,MAPRE2,MIA,MTCP1NB,NPR3,OCA2,PDK1,PIM1,PRDM1,PSMG1,S100B,SIX3,SLAMF1,SOX11,STAT1,TFDP1,TGFBI,TNF,TNFSF11,TNFSF14,UBE2L3,UCHL1,WNT16,ZNF259	49	672	0.00849414
GO_GLIOGENESIS	C1orf130,CDK6,CDKN2C,DCX,EIF2B3,MAPK1,P2RY1,S100A8,S100A9,S100B,SMO,SOX10,SOX11,SOX6,SOX8,VIM,WASF3	17	175	0.00867005
GO_MESENCHYME_DEVELOPMENT	ALX1,BMP2,FOLR1,FOXC1,HAS2,LIMS1,LRP6,MAPK1,RDH10,SFRP1,SMO,SOX10,SOX11,SOX8,STAT1,WNT10A,WNT16,WWTR1	18	190	0.0090525
GO_PROTEOGLYCAN_BIOSYNTHETIC_PROCESS	B3GAT1,CHST11,CHST3,EXT1,EXT2,EXTL3,HS3ST3B1,NCAN	8	58	0.00914858
GO_INTERFERON_GAMMA_MEDIATED_SIGNALING_PATHWAY	GBP1,HLA-DQA1,HLA-DQA2,ICAM1,IFNG,IRF4,MID1,STAT1,VCAM1	9	70	0.00926515
GO_FC_GAMMA_RECEPTOR_SIGNALING_PATHWAY	ABI1,ACTR3,CD247,CLEC4D,CLEC4E,FYN,MAPK1,MYO10,MYO1G,PLCG2,YES1	11	95	0.00930907
GO_NEGATIVE_REGULATION_OF_LYMPHOCYTE_MEDIATED_IMMUNITY	CR1,DUSP22,SLAMF1,SPN,TAP1,XCL1	6	36	0.00931996
GO_REGULATION_OF_MYELOID_LEUKOCYTE_DIFFERENTIATION	CCL5,CCR1,GPR55,IFNG,IL34,LILRB3,PRKCA,RASSF2,SFRP1,TNF,TNFSF11,UBASH3B	12	108	0.0093349
GO_NEGATIVE_REGULATION_OF_STRIATED_MUSCLE_CELL_DIFFERENTIATION	BMP2,CFLAR,CXCL10,DKK1,PRICKLE1	5	26	0.00938938
GO_NEGATIVE_REGULATION_OF_TISSUE_REMODELING	CD38,SFRP1,TNFAIP3,UBASH3B	4	17	0.00956996
GO_LYMPH_NODE_DEVELOPMENT	CXCL13,LTA,LTB,TNFRSF11A	4	17	0.00956996
GO_REGULATION_OF_PRI_MIRNA_TRANSCRIPTION_FROM_RNA_POLYMERASE_II_PROMOTER	NFATC3,PPARA,SRF,TERT	4	17	0.00956996
GO_REGULATION_OF_PLATELET_AGGREGATION	PRKCA,PRKCQ,SERPINE2,UBASH3B	4	17	0.00956996
GO_REGULATION_OF_BLOOD_CIRCULATION	ACE2,ADA,AGTR2,ATP2B3,BVES,CACNG5,CD38,CHRM3,CX3CL1,FXYD6,FXYD7,HRH2,ICAM1,IFNG,KCNE1L,KCNJ2,MYH6,MYH7,NPR2,P2RY1,PRKCQ,RYR3,S100A1,SCN5A,SCPEP1	25	295	0.00978008
GO_IN_UTERO_EMBRYONIC_DEVELOPMENT	ADA,BMP2,CCNB1IP1,CSDA,CSF2,EGFR,FOSL1,FOXC1,HORMAD1,KDM1A,MAPK1,MBNL1,MYH6,MYO1E,PRDM1,RDH10,RSPO3,SLC34A2,SMO,SOX10,SOX6,SOX8,SRF,TET1,WDR74,ZNF259	26	311	0.0100886
GO_DEFENSE_RESPONSE_TO_VIRUS	APOBEC3D,APOBEC3F,APOBEC3G,CD207,CD40,CXCL10,FCN3,GBP1,HERC5,IFIH1,IFNG,IFNK,POLR3D,PRF1,STAT1,TLR8	16	164	0.0102652
GO_CATION_TRANSPORT	ACE2,ADA,ATP13A5,ATP2B3,ATP5L2,ATP6V0A2,ATP6V1E2,CACNG5,CCL5,CCL8,CCR1,CNGA1,CP,CUTC,FYN,GRIN3A,HEPH,KCNB2,KCNE1L,KCNH8,KCNJ15,KCNJ2,KCNN4,KCNT2,LCK,NDUFA9,NFKBIE,NIPAL4,OCA2,P2RX5,PANX1,PLCG2,RYR3,SCN5A,SLC12A3,SLC22A16,SLC24A4,SLC25A37,SLC2A12,SLC31A1,SLC34A2,SLC36A4,SLC39A14,SLC6A15,SLC9A11,SLC9A6,TCN2,TMC1,TMEM38A,TMEM38B,TRPM6,TRPV2,TRPV4,TTYH1,UQCRH,XCL1	56	796	0.0103511
GO_DIVALENT_INORGANIC_CATION_HOMEOSTASIS	ATP13A5,ATP2B3,CALB2,CALR,CCL13,CCL5,CCL8,CCR1,CCR4,CCR8,CD38,CD40,CXCL13,LCK,LPAR3,LRP6,P2RY1,PDE6A,PLCG2,RYR3,S100A8,S100A9,SLC24A4,SLC39A14,TNFSF11,TRPV4,XCL1,XCR1	28	343	0.0105812
GO_NEGATIVE_REGULATION_OF_MULTICELLULAR_ORGANISMAL_PROCESS	ADA,AGTR2,ASAP1,BCL11A,BMP2,BPI,BTN2A2,CALR,CCR1,CD274,CD38,CDK6,CMKLR1,COL4A3,CSDA,CTLA4,CX3CL1,CXCL10,CXCL13,DKK1,FASLG,FBXO7,FOXC1,FXN,FZD7,GBP1,GDF5,GFI1,GPR161,GPR55,HERC5,IFIH1,IFNG,IRG1,ISL2,KLF13,LGMN,LILRB3,MEFV,NDRG2,NPR2,PDCD1LG2,PLAUR,PRG2,PRICKLE1,PRNP,ROBO1,S100B,SERPINE2,SFRP1,SIX3,SLAMF1,SMO,SOX11,SOX8,SRF,STAT1,TIGIT,TMEM176A,TMEM176B,TNF,TNFAIP3,TNFRSF21,TRPV4,UBASH3B,VIM,XCL1	67	983	0.0106437
GO_POSITIVE_REGULATION_OF_B_CELL_PROLIFERATION	ADA,CD38,CD40,IL21,IL7,PELI1	6	37	0.0106527
GO_REGULATION_OF_MYOBLAST_DIFFERENTIATION	CCL17,CMTM5,CXCL10,PRICKLE1,SOX8,TNF,TNFSF14	7	48	0.0106955
GO_POSITIVE_REGULATION_OF_REACTIVE_OXYGEN_SPECIES_BIOSYNTHETIC_PROCESS	AGTR2,ASS1,EGFR,ICAM1,IFNG,PTX3,TNF	7	48	0.0106955
GO_CHONDROCYTE_DIFFERENTIATION	BMP2,CHST11,COL9A1,CREB3L2,GDF5,MEX3C,SERPINH1,TGFBI	8	60	0.0111679
GO_CELLULAR_DEFENSE_RESPONSE	FOSL1,GNLY,IL1RL2,ITK,NCF2,NCR1,PRF1,SPN	8	60	0.0111679
GO_REGULATION_OF_MONOOXYGENASE_ACTIVITY	AGTR2,CNR2,EGFR,GFI1,IFNG,NPR3,TERT,TNF	8	60	0.0111679
GO_ANTIGEN_RECEPTOR_MEDIATED_SIGNALING_PATHWAY	C1orf38,CD247,CD38,CD3D,CTLA4,FYN,HLA-DQA1,HLA-DQA2,IFNG,ITK,KLHL6,LCK,MAPK1,PAK3,PLCG2,PRKCQ,TNFRSF21,TXK	18	195	0.0116526
GO_RESPONSE_TO_MECHANICAL_STIMULUS	ASNS,CASP5,CD40,CTSB,CXCL10,ETS1,FOSL1,FYN,KCNJ2,MMP7,MYD88,P2RY1,SERPINE2,TLR8,TMC1,TNFRSF10A,TNFRSF8,TNFSF14,TRPV4	19	210	0.011897
GO_POSITIVE_REGULATION_OF_STEM_CELL_PROLIFERATION	CX3CL1,DMRTA2,KDM1A,SMO,SOX10,SOX11,STAT1,TERT	8	61	0.0122926
GO_POSITIVE_REGULATION_OF_PROTEIN_COMPLEX_ASSEMBLY	ACTR3,ACTR3B,AIM2,C2orf89,CCL26,CDC42EP3,CSF2,CXCL13,FAF1,FOSL1,GBP5,ICAM1,LCP1,MSN,PFN1,RPA1,SRF,TNF	18	197	0.012845
GO_POSITIVE_REGULATION_OF_EPITHELIAL_CELL_PROLIFERATION	BMP2,CCL26,CCL5,DLX6,EGFR,FZD7,HAS2,NRP2,ODAM,PRKCA,SCN5A,SFRP1,SMO,SOX11,TNFAIP3	15	154	0.0128558
GO_REGULATION_OF_NEUROBLAST_PROLIFERATION	CX3CL1,DMRTA2,SIX3,SMO,SOX10	5	28	0.0128935
GO_POSITIVE_REGULATION_OF_STEM_CELL_DIFFERENTIATION	ALX1,BMP2,FOXC1,GCNT2,GLIPR2,SOX6,WWTR1	7	50	0.0132872
GO_POSITIVE_REGULATION_OF_MYELOID_LEUKOCYTE_DIFFERENTIATION	CCL5,CCR1,IFNG,IL34,PRKCA,TNF,TNFSF11	7	50	0.0132872
GO_PEPTIDYL_TYROSINE_AUTOPHOSPHORYLATION	FYN,ITK,LCK,STYK1,TXK,YES1	6	39	0.0137127
GO_POSITIVE_REGULATION_OF_PROTEIN_MODIFICATION_PROCESS	ABI1,AGTR2,BMP2,C2orf89,CCL13,CCL17,CCL18,CCL20,CCL25,CCL26,CCL5,CCL8,CCNY,CCR1,CD40,CDK2AP1,CRKL,CSF2,CX3CL1,DIRAS1,DOCK7,DUSP22,DUSP7,EGFR,FBXO18,FYN,FZD7,GCNT2,GDF5,GLIPR2,GPR55,GPRC5B,ICAM1,IFNG,IFNK,IL21,IL26,IL34,IRAK2,KDM1A,KIAA1199,LPAR3,LRRK1,MAP4K1,MAPK1,MID1,ODAM,P2RY1,PAK3,PELI1,PIM1,PLAUR,PRICKLE1,PRKCA,PRKCDBP,RAP2A,RAP2B,RASSF2,S1PR2,SLAMF1,SPN,TET1,TNF,TNFRSF10A,TNFRSF11A,TNFSF11,…	75	1135	0.0142691
GO_REGULATION_OF_LEUKOCYTE_MEDIATED_IMMUNITY	CD40,CR1,DUSP22,ICAM1,IFNG,IL21,LTA,NCR1,NCR3,SLAMF1,SPN,TAP1,TBX21,TNF,XCL1	15	156	0.0143394
GO_REGULATION_OF_DOUBLE_STRAND_BREAK_REPAIR_VIA_HOMOLOGOUS_RECOMBINATION	FBXO18,FIGN,KDM1A,TEX15	4	19	0.0143677
GO_REGULATION_OF_LIPOPOLYSACCHARIDE_MEDIATED_SIGNALING_PATHWAY	IRG1,PRDM1,PRKCA,TNFAIP3	4	19	0.0143677
GO_REGULATION_OF_INTERLEUKIN_12_PRODUCTION	CD40,CMKLR1,IFNG,LTB,MEFV,SLAMF1,TIGIT	7	51	0.0147392
GO_NEGATIVE_REGULATION_OF_APOPTOTIC_SIGNALING_PATHWAY	CFLAR,CSDA,CSF2,CX3CL1,DAPK1,FASLG,FXN,FYN,ICAM1,IL7,KDM1A,PLAUR,SOD2,TERT,TNF,TNFAIP3,TNFRSF10A,ZC3HC1	18	200	0.0148118
GO_POSITIVE_REGULATION_OF_APOPTOTIC_SIGNALING_PATHWAY	AGTR2,BCL2L14,CTSC,FAF1,FASLG,FBXO18,GZMB,LCK,MAL,PLAUR,S100A8,S100A9,SFRP1,TFDP1,TNFRSF10A,TP53BP2	16	171	0.0148816
GO_MORPHOGENESIS_OF_AN_EPITHELIUM	ALDH1A3,ALX1,BMP2,CTSZ,EGFR,FOLR1,FOXQ1,FREM2,IRX1,KRT16,LCP1,LGR5,LMO4,LRP6,MSN,PFN1,PODXL,PRICKLE1,RAP2A,RDH10,RSPO3,SERPINB5,SFRP1,SMO,SOSTDC1,SOX10,SOX11,SOX8,SRF,WNT10A,WNT16	31	400	0.0148822
GO_POSITIVE_REGULATION_OF_MONOOXYGENASE_ACTIVITY	AGTR2,IFNG,NPR3,TERT,TNF	5	29	0.0149376
GO_REGULATION_OF_MEIOTIC_NUCLEAR_DIVISION	CALR,DAZL,DMRT1,GPR3,HORMAD1	5	29	0.0149376
GO_CELLULAR_RESPONSE_TO_ALCOHOL	AGTR2,ASS1,CCL5,EGFR,FBXO32,GLRA2,LRP6,MSN,PIM1,SFRP1,SMO,SSTR3	12	115	0.0149395
GO_REGULATION_OF_MEIOTIC_CELL_CYCLE	CALR,DAZL,DMRT1,GPR3,HORMAD1,NPR2	6	40	0.0154519
GO_REGULATION_OF_ACTIVATED_T_CELL_PROLIFERATION	BTN2A2,CD274,IL2RA,PDCD1LG2,PRNP,SLAMF1	6	40	0.0154519
GO_GLIAL_CELL_DEVELOPMENT	C1orf130,CDK6,EIF2B3,S100A8,S100A9,SMO,SOX11,VIM,WASF3	9	76	0.0154834
GO_SEQUESTERING_OF_METAL_ION	CALR,S100A8,S100A9	3	11	0.0162743
GO_PYRIMIDINE_RIBONUCLEOSIDE_CATABOLIC_PROCESS	APOBEC3F,APOBEC3G,UPP1	3	11	0.0162743
GO_LEUKOCYTE_MIGRATION_INVOLVED_IN_INFLAMMATORY_RESPONSE	CX3CL1,S100A8,S100A9	3	11	0.0162743
GO_REGULATION_BY_VIRUS_OF_VIRAL_PROTEIN_LEVELS_IN_HOST_CELL	STAT1,TAP1,TAP2	3	11	0.0162743
GO_POSITIVE_REGULATION_OF_TYROSINE_PHOSPHORYLATION_OF_STAT1_PROTEIN	CD40,IFNG,IL21	3	11	0.0162743
GO_NEGATIVE_REGULATION_OF_BONE_RESORPTION	CD38,TNFAIP3,UBASH3B	3	11	0.0162743
GO_TISSUE_MORPHOGENESIS	ALDH1A3,ALX1,BMP2,CTSZ,DKK1,EGFR,EXT2,FOLR1,FOXC1,FOXQ1,FREM2,GCNT1,IRX1,KRT16,LCP1,LGR5,LMO4,LRP6,MSN,MYH6,MYH7,PFN1,PODXL,PRICKLE1,PROM1,RAP2A,RDH10,RSPO3,SERPINB5,SFRP1,SIX3,SMO,SOSTDC1,SOX10,SOX11,SOX8,SRF,WNT10A,WNT16	39	533	0.0166238
GO_NEGATIVE_REGULATION_OF_B_CELL_ACTIVATION	CTLA4,PRDM1,SFRP1,TNFAIP3,TNFRSF21	5	30	0.0171876
GO_BLASTOCYST_FORMATION	ADA,CCNB1IP1,SRF,TET1,WDR74	5	30	0.0171876
GO_RESPONSE_TO_PROTOZOAN	CD40,IFNG,IRF4,SPN	4	20	0.0172459
GO_COPPER_ION_TRANSPORT	CP,CUTC,HEPH,SLC31A1	4	20	0.0172459
GO_REGULATION_OF_ICOSANOID_SECRETION	ACSL4,AGTR2,TNFRSF11A,TNFSF11	4	20	0.0172459
GO_NEGATIVE_REGULATION_OF_ANTIGEN_RECEPTOR_MEDIATED_SIGNALING_PATHWAY	DUSP22,FCRL5,GBP1,PRNP	4	20	0.0172459
GO_ACTIVATION_OF_INNATE_IMMUNE_RESPONSE	AIM2,CLEC4C,CLEC4D,CLEC4E,CTSB,FYN,IFIH1,IRAK2,LGMN,MYD88,NRAS,PAK3,PGLYRP4,PIK3AP1,PLCG2,TLR8,TNFAIP3,TNIP3	18	204	0.0177919
GO_REGULATION_OF_NITRIC_OXIDE_BIOSYNTHETIC_PROCESS	AGTR2,ASS1,EGFR,ICAM1,IFNG,PTX3,TNF	7	53	0.0179759
GO_CARTILAGE_DEVELOPMENT	ALX1,BMP2,CHRDL2,CHST11,COL9A1,CREB3L2,GDF5,ITGB8,LRP6,MEX3C,SERPINH1,SOX6,SRF,TGFBI	14	147	0.0189757
GO_CARBOHYDRATE_DERIVATIVE_METABOLIC_PROCESS	ACAN,ADA,APOBEC3F,APOBEC3G,ARSB,ART3,ATP5L2,ATP6V0A2,B3GAT1,B3GNT3,B3GNT5,B4GALT2,BMP2,C3orf64,CHST11,CHST2,CHST3,CHST6,DPYS,EDEM2,EXT1,EXT2,EXTL3,FOXC1,FUT4,FXN,GALNT12,GALNT13,GAPDH,GCNT1,GCNT2,GCNT6,GFPT2,GMDS,GUCY2F,HAS2,HS3ST3B1,ITGB8,KIAA1199,MGAT5,MTAP,MUC16,MYH6,MYH7,NCAN,NDUFA9,NDUFS5,NPR2,NPR3,NUS1,OGDHL,PAPSS1,PDE6A,PGAM1,PGLYRP4,PGM1,PIM1,PLA2G2D,PLAUR,PRPS2,PRTFDC1,RPIA,SPOCK2,ST3GAL…	69	1047	0.0192367
GO_CELLULAR_RESPONSE_TO_LIPID	AGTR2,ASS1,CALR,CCL20,CCL5,CD40,CD6,CSF2,CXCL10,CYP26B1,EGFR,FBXO32,FZD7,GFI1,ICAM1,IFNG,IRAK2,IRG1,LRP6,MAPK1,MSN,PADI2,PIM1,PLSCR3,PPARA,SFRP1,SMO,SSTR3,TNF,TNFAIP3,TNIP3,UBE2L3,VLDLR,YES1	34	457	0.0194266
GO_DENDRITE_DEVELOPMENT	ACSL4,DCX,FYN,GRIN3A,MAP2,MCF2,PAK3,SLC9A6,VLDLR	9	79	0.0195456
GO_POSITIVE_REGULATION_OF_CELL_MORPHOGENESIS_INVOLVED_IN_DIFFERENTIATION	ALX1,BCL11A,BMP2,CALR,CDKL5,GCNT2,GLIPR2,HAS2,LIMS1,LPAR3,PAK3,ROBO1,SRF,TRPV2,WWTR1	15	162	0.0195924
GO_REGULATION_OF_PLATELET_ACTIVATION	PRKCA,PRKCQ,SERPINE2,TXK,UBASH3B	5	31	0.019651
GO_LIPOPOLYSACCHARIDE_MEDIATED_SIGNALING_PATHWAY	CCL5,CD6,IRAK2,MAPK1,TNF	5	31	0.019651
GO_GLYCOSYLATION	ART3,B3GAT1,B3GNT3,B3GNT5,B4GALT2,C3orf64,EDEM2,EXT1,EXT2,FUT4,GALNT12,GALNT13,GCNT1,GCNT2,GCNT6,MGAT5,MUC16,NUS1,ST3GAL6,ST8SIA1,TET1,WBSCR17	22	267	0.0196768
GO_RESPONSE_TO_TRANSITION_METAL_NANOPARTICLE	AQP2,ARSB,ASS1,ATF4,CP,FXN,GLRA2,ICAM1,PRNP,S100A8,S100B,SLC31A1,SLFN14,VCAM1	14	148	0.0200062
GO_POSITIVE_REGULATION_OF_CALCIUM_ION_TRANSPORT	CCL5,CCR1,CLDN16,CXCL10,KIAA1199,LPAR3,P2RX5,PLCG2,S100A1,TRPV2,XCL1	11	106	0.0200195
GO_MORPHOGENESIS_OF_EMBRYONIC_EPITHELIUM	ALDH1A3,ALX1,FOLR1,IRX1,LMO4,LRP6,PFN1,PRICKLE1,RDH10,SFRP1,SOX11,SOX8,WNT16	13	134	0.0202591
GO_POSITIVE_REGULATION_OF_CHEMOTAXIS	CALR,CCL5,CCR1,CMKLR1,CX3CL1,CXCL1,CXCL10,CXCL13,CXCL3,TNFSF14,TRPV4,XCL1	12	120	0.0202903
GO_DIVALENT_INORGANIC_CATION_TRANSPORT	ATP2B3,CACNG5,CCL5,CCL8,CCR1,FYN,GRIN3A,KCNJ2,KCNN4,LCK,NIPAL4,PANX1,PLCG2,RYR3,SLC24A4,SLC39A14,TCN2,TMC1,TRPM6,TRPV2,TRPV4,XCL1	22	268	0.0204386
GO_POSITIVE_REGULATION_OF_NEUROBLAST_PROLIFERATION	CX3CL1,DMRTA2,SMO,SOX10	4	21	0.0204589
GO_NCRNA_3_END_PROCESSING	ELAC1,EXOSC7,FBL,RPSA	4	21	0.0204589
GO_BONE_RESORPTION	GPR55,IL7,LRRK1,TNFSF11	4	21	0.0204589
GO_PYRIMIDINE_NUCLEOSIDE_CATABOLIC_PROCESS	APOBEC3F,APOBEC3G,DPYS,UPP1	4	21	0.0204589
GO_POSITIVE_T_CELL_SELECTION	BCL11B,CD3D,IRF4,SRF	4	21	0.0204589
GO_LIPID_TRANSLOCATION	ATP10B,ATP11A,ATP11B,KCNN4	4	21	0.0204589
GO_ZINC_ION_HOMEOSTASIS	LCK,S100A8,S100A9,SLC39A14	4	21	0.0204589
GO_POSITIVE_REGULATION_OF_HEMOPOIESIS	ADA,CCL5,CCR1,ETS1,FOXC1,IFNG,IL1RL2,IL2RA,IL34,IL7,KDM1A,PRDM1,PRKCA,TNF,TNFSF11	15	163	0.020594
GO_FATTY_ACID_ELONGATION	ELOVL1,ELOVL4,PTPLA	3	12	0.0208848
GO_REGULATION_OF_VITAMIN_METABOLIC_PROCESS	GFI1,IFNG,TNF	3	12	0.0208848
GO_KERATINOCYTE_PROLIFERATION	FERMT1,KRT2,WNT16	3	12	0.0208848
GO_HEMATOPOIETIC_STEM_CELL_DIFFERENTIATION	CDK6,SFRP1,SRF	3	12	0.0208848
GO_RNA_INTERFERENCE	CLP1,EIF2C1,TERT	3	12	0.0208848
GO_EMBRYONIC_CAMERA_TYPE_EYE_FORMATION	ALDH1A3,SOX11,WNT16	3	12	0.0208848
GO_POSITIVE_REGULATION_OF_STRESS_ACTIVATED_PROTEIN_KINASE_SIGNALING_CASCADE	BMP2,DUSP22,FZD7,IL26,MAP4K1,MID1,RASSF2,SLAMF1,TNF,TNFRSF11A,TNFSF11,TRPV4,WNT16	13	135	0.0214051
GO_CHONDROITIN_SULFATE_PROTEOGLYCAN_METABOLIC_PROCESS	ARSB,B3GAT1,CHST11,CHST3,NCAN,SPOCK2	6	43	0.0215717
GO_INTERMEDIATE_FILAMENT_BASED_PROCESS	KRT16,KRT3,KRT6A,KRT6C,SYNM,VIM	6	43	0.0215717
GO_REGULATION_OF_MULTICELLULAR_ORGANISMAL_DEVELOPMENT	ADA,AGTR2,ALX1,AMTN,ARSB,ASAP1,BCL11A,BCL11B,BMP2,C1orf130,CALR,CCL5,CCR1,CD40,CDK6,CDKL5,COL4A3,CSDA,CTLA4,CX3CL1,CXCL10,CXCL13,CYP26B1,DKK1,DMRT1,DMRTA2,DOCK7,DPYSL2,ETS1,FASLG,FBXO7,FOXC1,FYN,FZD7,GCNT2,GDF5,GFI1,GLG1,GLIPR2,GPM6B,GPR161,GPR55,GPRC5B,IFNG,IKZF3,IL1RL2,IL2RA,IL34,IL7,IRF4,ISL2,KDM1A,KLF13,KLK6,LAMA1,LILRB3,LPAR3,LRP6,LTA,MMP20,MYH6,PAK3,PFN1,PRDM1,PRICKLE1,PRKCA,PROM1,RAP2A,RAS…	104	1672	0.0221073
GO_FAT_SOLUBLE_VITAMIN_METABOLIC_PROCESS	CRABP1,CUBN,CYP26B1,LGMN,RLBP1	5	32	0.0223349
GO_POSITIVE_REGULATION_OF_MYELOID_CELL_DIFFERENTIATION	CCL5,CCR1,ETS1,IFNG,IL34,KDM1A,PRKCA,TNF,TNFSF11	9	81	0.0226497
GO_CELLULAR_RESPONSE_TO_TOPOLOGICALLY_INCORRECT_PROTEIN	ASNS,ATF4,CALR,CREB3L2,EDEM2,EXTL3,IFNG,KLHDC3,PDIA5,PDIA6,RNF121,TATDN2	12	122	0.0227881
GO_DETECTION_OF_VISIBLE_LIGHT	CNGA1,ELOVL4,GUCY2F,OPN1SW,OPN3,PDE6A	6	44	0.0239291
GO_POSITIVE_REGULATION_OF_LYMPHOCYTE_MEDIATED_IMMUNITY	CD40,IFNG,IL21,LTA,NCR3,TBX21,TNF,XCL1	8	69	0.0244598
GO_REGULATION_OF_STRESS_ACTIVATED_PROTEIN_KINASE_SIGNALING_CASCADE	BMP2,DUSP22,FZD7,IL26,MAP4K1,MAP4K4,MAPK1,MID1,RAP2A,RASSF2,SFRP1,SLAMF1,TNF,TNFRSF11A,TNFSF11,TRPV4,WNT16	17	197	0.0252369
GO_REGULATION_OF_MYELINATION	C1orf130,IFNG,TNFRSF21,WASF3,ZNF259	5	33	0.0252454
GO_INORGANIC_ION_TRANSMEMBRANE_TRANSPORT	ATP2B3,ATP5L2,ATP6V0A2,ATP6V1E2,CACNG5,CLCN4,CNGA1,GABRP,GLRA2,GRIN3A,KCNB2,KCNE1L,KCNH8,KCNJ15,KCNJ2,KCNN4,KCNT2,LCK,PANX1,PLCG2,RYR3,SCN5A,SLC12A3,SLC22A16,SLC24A4,SLC25A37,SLC31A1,SLC34A2,SLC39A14,SLC9A11,SLC9A6,TMC1,TMEM38A,TMEM38B,TRPM6,TRPV2,TRPV4,TTYH1,TTYH2,UQCRH,XCL1	41	583	0.0256138
GO_POSITIVE_REGULATION_OF_MOLECULAR_FUNCTION	ABI1,ADPRH,AGTR2,AIM2,ARHGAP21,ARHGAP31,ARHGEF4,ASAP1,BMP2,CCL13,CCL17,CCL18,CCL20,CCL25,CCL26,CCL5,CCL8,CCNY,CD40,CDC42EP3,CDKL5,CFLAR,COL4A3,CR1,CRKL,CSF2,CSF2RB,CX3CL1,CXCL1,CXCL13,CYTH1,DAPK1,DEPDC5,DEPDC7,DIRAS1,DOCK3,DOCK7,DUSP7,EGFR,EIF2B3,FASLG,FOSL1,FXN,FYN,GPR55,GPRC5B,GRIN2B,ICAM1,IFNG,IL2RA,IL2RG,IRAK2,IRF4,ITK,KDM1A,KIAA1199,LCK,LIMS1,LMO4,LPAR3,LRP6,MAP4K1,MAPK1,MCF2,MCF2L2,MEFV,NHE…	110	1791	0.0260148
GO_LEUKOCYTE_ADHESION_TO_VASCULAR_ENDOTHELIAL_CELL	GCNT1,TNF,VCAM1	3	13	0.0261343
GO_TELENCEPHALON_REGIONALIZATION	BMP2,DMRTA2,SIX3	3	13	0.0261343
GO_REGULATION_OF_CELL_FATE_SPECIFICATION	DKK1,FZD7,LMO4	3	13	0.0261343
GO_REGULATION_OF_PROSTAGLANDIN_SECRETION	ACSL4,TNFRSF11A,TNFSF11	3	13	0.0261343
GO_POSITIVE_REGULATION_OF_INTERLEUKIN_17_PRODUCTION	IL21,MYD88,PRKCQ	3	13	0.0261343
GO_REGULATION_OF_ANTIGEN_PROCESSING_AND_PRESENTATION_OF_PEPTIDE_ANTIGEN	HLA-DOB,TAP1,TAP2	3	13	0.0261343
GO_EYELID_DEVELOPMENT_IN_CAMERA_TYPE_EYE	EGFR,SOX11,SRF	3	13	0.0261343
GO_NEGATIVE_REGULATION_OF_SKELETAL_MUSCLE_TISSUE_DEVELOPMENT	CSDA,DKK1,S100B	3	13	0.0261343
GO_RESPONSE_TO_OXYGEN_CONTAINING_COMPOUND	ADA,AGTR2,AQP2,ASNS,ASS1,ATP6V0A2,ATP6V1E2,CALR,CCL20,CCL5,CD38,CD40,CD6,CHRM3,CNR2,CRYAB,CSF2,CTSB,CXCL1,CXCL10,CXCL13,CXCL3,CYP26B1,DEFB1,DKK1,DPYSL2,EDEM2,EGFR,EIF2B3,ETS1,FASLG,FBXO32,FOLR1,FOSL1,FXN,FYN,FZD7,GCNT1,GFI1,GLRA2,GPR55,GPX7,GRIN2B,GRIN3A,HCRTR2,ICAM1,IFNG,IL18BP,IL18RAP,IRAK2,IRG1,LPIN1,LRP6,LTA,MAPK1,MSN,MTAP,P2RX5,PANX1,PELI1,PIM1,PLCG2,PLSCR3,PPARA,PRKCQ,PTPRK,RYR3,S100A8,SFRP…	87	1381	0.0263183
GO_REGULATION_OF_MYELOID_CELL_DIFFERENTIATION	CCL5,CCR1,CDK6,ETS1,GPR55,IFNG,IL34,KDM1A,KLF13,LILRB3,PRKCA,RASSF2,SFRP1,TNF,TNFSF11,UBASH3B	16	183	0.0263574
GO_THYMOCYTE_AGGREGATION	BCL11B,CD3D,CDK6,FZD7,SPN,SRF	6	45	0.0264529
GO_REGULATION_OF_INTERFERON_GAMMA_PRODUCTION	CD274,IL21,LTA,PDCD1LG2,PRNP,SLAMF1,TLR8,TNF,TXK,XCL1	10	97	0.0269029
GO_ORGAN_MORPHOGENESIS	AGTR2,ALDH1A3,ALX1,AMTN,AQP5,BCL11B,BMP2,CHST11,COL9A1,CRKL,CTSZ,CYP26B1,DKK1,DLX6,EGFR,ETV7,FASLG,FOLR1,FOXC1,GCNT1,GLG1,HAS2,IL7,IRX1,LHX9,LRIG3,LRP6,MAPK1,MMP20,MSN,MYH6,MYH7,ODAM,PAX5,PPARA,PRDM1,PROM1,PTPLA,RDH10,SCN5A,SERPINB5,SERPINH1,SFRP1,SIX3,SLC24A4,SMO,SOSTDC1,SOX11,SOX8,SRF,TMEM176B,TNF,TNFSF11,WNT10A,WNT16,WWTR1	56	841	0.0274471
GO_LEUKOCYTE_APOPTOTIC_PROCESS	FASLG,IFNG,IL2RA,TNFRSF21	4	23	0.0279235
GO_REGULATION_OF_OSTEOBLAST_PROLIFERATION	BMP2,NPR3,SFRP1,SOX8	4	23	0.0279235
GO_HEPARAN_SULFATE_PROTEOGLYCAN_BIOSYNTHETIC_PROCESS	EXT1,EXT2,EXTL3,HS3ST3B1	4	23	0.0279235
GO_REGULATION_OF_DNA_RECOMBINATION	CD40,FBXO18,FIGN,IFNG,KDM1A,TBX21,TEX15	7	58	0.0281836
GO_REGULATION_OF_INTERLEUKIN_1_PRODUCTION	AIM2,CASP5,CCL20,IFNG,MEFV,PANX1,TNFAIP3	7	58	0.0281836
GO_POSITIVE_REGULATION_OF_EPITHELIAL_TO_MESENCHYMAL_TRANSITION	ALX1,BMP2,GCNT2,GLIPR2,WWTR1	5	34	0.028388
GO_LYMPHOCYTE_ACTIVATION_INVOLVED_IN_IMMUNE_RESPONSE	ADA,CLEC4D,CLEC4E,ICAM1,IFNG,IFNK,IRF4,LCP1,PLCG2,RNF8	10	98	0.0286376
GO_ZYMOGEN_ACTIVATION	COL4A3,FASLG,LCK,PRSS12,PRSS3,ROBO1,S100A8,S100A9,TNF,TNFRSF10A,TNFSF15	11	112	0.0287489
GO_NEGATIVE_REGULATION_OF_CYTOKINE_SECRETION	BTN2A2,CX3CL1,GBP1,SLAMF1,TNF,TNFRSF21	6	46	0.029147
GO_CELL_DEATH	AIM2,ATF4,BCL2A1,BCL2L14,CASP5,CD38,CD40,CFLAR,COL4A3,CRYAB,CTSC,CYP26B1,DAPK1,DRAM1,DUSP22,EIF5A,FAF1,FASLG,FBXO10,FBXO18,GAPDH,GZMB,GZMH,IFNG,IL2RA,KIAA0317,KLK6,LCK,LCN2,LTA,MAL,MAPK1,MLKL,OPTN,PDK1,PIM1,PLAGL1,PLAUR,PLSCR3,PRF1,PRKCA,PRKCQ,ROBO1,S100A8,S100A9,SH3KBP1,SHC4,SIX3,SOD2,SPN,SSTR3,STAT1,TMEM109,TNF,TNFAIP3,TNFRSF10A,TNFRSF11A,TNFRSF21,TNFRSF8,TNFSF14,TNFSF15,TP53BP2,TRAF1,TRIM69,ZN…	65	1001	0.0296032
GO_EPITHELIAL_CELL_DEVELOPMENT	BCL11B,CDK6,DMRT1,FZD7,HRH2,ICAM1,MSN,MYO1E,PODXL,PRDM1,RAP2B,SIX3,SMO,SOX8,TMC1,VIM	16	186	0.0300529
GO_SULFUR_COMPOUND_METABOLIC_PROCESS	ACAN,ACOT9,ACSL4,ARSB,B3GAT1,B3GNT3,B4GALT2,BAAT,CHAC2,CHST11,CHST2,CHST3,CHST6,ELOVL1,EXT1,EXT2,EXTL3,GSTA1,HS3ST3B1,MCCC1,MTAP,NCAN,PAPSS1,PTPLA,SPOCK2,ST3GAL6,TKTL1	27	359	0.0305481
GO_DETECTION_OF_LIGHT_STIMULUS	CNGA1,ELOVL4,GUCY2F,OPN1SW,OPN3,PDE6A,PLEKHB1	7	59	0.0306151
GO_EMBRYONIC_CAMERA_TYPE_EYE_DEVELOPMENT	ALDH1A3,RDH10,SIX3,SOX11,WNT16	5	35	0.0317675
GO_NEGATIVE_REGULATION_OF_INTERFERON_GAMMA_PRODUCTION	CD274,PDCD1LG2,PRNP,SLAMF1,XCL1	5	35	0.0317675
GO_POSITIVE_REGULATION_OF_B_CELL_ACTIVATION	ADA,CD38,CD40,IFNG,IL21,IL7,PELI1,PRDM1,TBX21	9	86	0.0319221
GO_POSITIVE_REGULATION_OF_REACTIVE_OXYGEN_SPECIES_METABOLIC_PROCESS	ACE2,AGTR2,ASS1,EGFR,ICAM1,IFNG,IRG1,PTX3,TNF	9	86	0.0319221
GO_NEGATIVE_REGULATION_OF_LEUKOCYTE_MEDIATED_IMMUNITY	CR1,DUSP22,SLAMF1,SPN,TAP1,XCL1	6	47	0.0320153
GO_POSITIVE_REGULATION_OF_OXIDOREDUCTASE_ACTIVITY	AGTR2,FXN,IFNG,NPR3,TERT,TNF	6	47	0.0320153
GO_REGULATION_OF_SYSTEMIC_ARTERIAL_BLOOD_PRESSURE_BY_CIRCULATORY_RENIN_ANGIOTENSIN	ACE2,AGTR2,CTSZ	3	14	0.0320209
GO_NUCLEOTIDE_SALVAGE	ADA,PRTFDC1,UPP1	3	14	0.0320209
GO_NEUROLOGICAL_SYSTEM_PROCESS_INVOLVED_IN_REGULATION_OF_SYSTEMIC_ARTERIAL_BLOOD_PRESSURE	ACE2,AGTR2,SOD2	3	14	0.0320209
GO_RESPONSE_TO_LAMINAR_FLUID_SHEAR_STRESS	ASS1,ETS1,SREBF2	3	14	0.0320209
GO_EMBRYONIC_CAMERA_TYPE_EYE_MORPHOGENESIS	ALDH1A3,SIX3,SOX11,WNT16	4	24	0.0321877
GO_REGULATION_OF_ODONTOGENESIS	AMTN,BMP2,MMP20,WNT10A	4	24	0.0321877
GO_POSITIVE_REGULATION_OF_INTERLEUKIN_1_SECRETION	AIM2,CASP5,IFNG,PANX1	4	24	0.0321877
GO_CELLULAR_RESPONSE_TO_EXTRACELLULAR_STIMULUS	AQP2,ASNS,ATF4,CCL5,DEPDC5,FOLR1,FOSL1,GABARAPL1,ICAM1,PIM1,SEH1L,SFRP1,SREBF2,SRF,UPP1,VLDLR	16	188	0.0327207
GO_T_CELL_ACTIVATION_INVOLVED_IN_IMMUNE_RESPONSE	CLEC4D,CLEC4E,ICAM1,IFNG,IFNK,IRF4,LCP1	7	60	0.0331836
GO_OLIGODENDROCYTE_DIFFERENTIATION	CDKN2C,EIF2B3,SOX10,SOX11,SOX6,SOX8,WASF3	7	60	0.0331836
GO_RESPONSE_TO_ALCOHOL	AGTR2,ASS1,CALR,CCL5,CD38,CRYAB,CTSB,CXCL10,DEFB1,EGFR,ETS1,FBXO32,FOSL1,FYN,GLRA2,GRIN2B,GRIN3A,ICAM1,LRP6,MSN,MTAP,PIM1,S100A8,SFRP1,SMO,SSTR3,VCAM1	27	362	0.0334049
GO_CELL_CELL_ADHESION_VIA_PLASMA_MEMBRANE_ADHESION_MOLECULES	CD6,CDH19,CLDN10,CLDN16,CLDN6,DCHS2,DSC3,DSG3,FAT1,FAT2,ICAM1,MPZL2,NCR3,PCDH11X,ROBO1,TIGIT,VCAM1	17	204	0.033745
GO_GLAND_DEVELOPMENT	ADA,ASNS,ASS1,BAAT,BCL11B,BMP2,CP,CRKL,CSN3,EGFR,ETS1,FOXC1,HRH2,KDM1A,LMO4,MAPK1,MSN,SERPINB5,SERPINE2,SFRP1,SIX3,SMO,SOSTDC1,SOX10,SRF,TNF,TNFRSF11A,TNFSF11,WNT10A	29	395	0.033801
GO_RESPONSE_TO_TRANSFORMING_GROWTH_FACTOR_BETA	CBL,CCL5,DUSP22,FYN,GCNT2,GDF5,LIMS1,PTPRK,SFRP1,SOX6,WNT10A,XCL1,YES1	13	144	0.033993
GO_TISSUE_REMODELING	AGTR2,FOXC1,GPR55,IL7,LRRK1,RASSF2,RSPO3,TNFSF11,WNT16	9	87	0.0340516
GO_REGULATION_OF_HYDROLASE_ACTIVITY	ADPRH,AGTR2,AIM2,ANXA8,ARHGAP21,ARHGAP31,ARHGEF4,ASAP1,BMP2,BVES,CCL13,CCL17,CCL18,CCL20,CCL25,CCL26,CCL5,CCL8,CD40,CDC42EP3,CDKL5,COL4A3,CR1,CRYAB,CSF2,CSF2RB,CSTB,CX3CL1,CXCL13,CYTH1,DAPK1,DEPDC5,DEPDC7,DOCK3,DOCK7,EGFR,EIF2B3,FASLG,FYN,GPR55,GRIN2B,ICAM1,IFNG,IL2RA,IL2RG,ITK,LCK,LIMS1,MCF2,MCF2L2,MEFV,MYH6,NRG2,ODAM,PCDH11X,PFN1,PLAUR,PLEKHG1,PLEKHG4B,PTX3,R3HDML,RASGEF1A,RASGEF1B,RIN3,ROBO1,S…	83	1327	0.0341874
GO_UROGENITAL_SYSTEM_DEVELOPMENT	AGTR2,AQP2,ASS1,BMP2,COL4A3,COL4A4,FOXC1,GCNT1,HAS2,IRX1,LGR5,MYO1E,ODC1,PODXL,PROM1,RDH10,SERPINB5,SFRP1,SMO,SOX11,SOX8,STAT1,WWTR1	23	299	0.0349038
GO_REGULATION_OF_INTERLEUKIN_1_BETA_PRODUCTION	AIM2,CASP5,IFNG,MEFV,PANX1,TNFAIP3	6	48	0.035061
GO_REGULATION_OF_INTERLEUKIN_2_PRODUCTION	GBP1,IRF4,PRKCQ,PRNP,TNFAIP3,XCL1	6	48	0.035061
GO_T_CELL_SELECTION	BCL11B,CD3D,IRF4,SPN,SRF	5	36	0.0353881
GO_CELLULAR_RESPONSE_TO_HEAT	CLPB,CXCL10,ST8SIA1,STAC,TRPV4	5	36	0.0353881
GO_POSITIVE_REGULATION_OF_INTERLEUKIN_1_PRODUCTION	AIM2,CASP5,CCL20,IFNG,PANX1	5	36	0.0353881
GO_CORTICAL_CYTOSKELETON_ORGANIZATION	CALR,FMNL2,PRKCDBP,TNF,TRPV4	5	36	0.0353881
GO_NEGATIVE_REGULATION_OF_MUSCLE_TISSUE_DEVELOPMENT	BMP2,CSDA,DKK1,PRICKLE1,S100B	5	36	0.0353881
GO_PHAGOCYTOSIS	ABI1,ACTR3,BIN2,CD247,FCN3,FYN,MAPK1,MFGE8,MYO10,MYO1G,PDIA6,PLCG2,PTX3,SLAMF1,TXNDC5,YES1	16	190	0.0355582
GO_REGULATION_OF_DEFENSE_RESPONSE_TO_VIRUS	AIM2,APOBEC3F,APOBEC3G,CD163L1,CD247,CD8B,CHST3,FGFBP1,FYN,HERC5,IL2RA,LCK,SNRPD1,SPN,TMEM39B,TNFAIP3	16	190	0.0355582
GO_NEGATIVE_REGULATION_OF_CELL_DEATH	ADA,ASNS,ATF4,BCL11B,BCL2A1,CBL,CCL5,CD38,CFLAR,CHST11,CRYAB,CSDA,CSF2,CTSB,CX3CL1,DAPK1,EGFR,EN1,FASLG,FOXC1,FXN,FYN,GDF5,ICAM1,IL7,INSL3,KDM1A,KIAA0317,LGMN,LRP6,MAP4K4,MYD88,PIM1,PLAUR,PLCG2,PPARA,PRKCA,PRKCQ,PRNP,SFRP1,SMO,SOD2,SOX10,SOX11,SOX8,TERT,TEX11,TMEM109,TNF,TNFAIP3,TNFRSF10A,TNFSF14,TXNDC5,WISP3,WNT16,ZC3HC1,ZNF259	57	872	0.0356743
GO_NEUROGENESIS	ACSL4,AFG3L2,ARSB,ASAP1,BCL11A,BCL11B,BMP2,C17orf96,C1orf130,CALR,CALU,CCL5,CCR4,CDK6,CDKL5,CDKN2C,CHST3,CX3CL1,DCLK2,DCX,DKK1,DMRTA2,DOCK7,DPYSL2,EIF2B3,EN1,EXT1,FABP7,FOLR1,FYN,FZD7,GDF5,GFI1,GPRC5B,GRIN3A,IFNG,ISL2,KLK6,LHX9,LMO4,LPAR3,LRP6,LTA,MAP2,MAPK1,MCF2,NRAS,NRP2,P2RY1,PAK3,PRDM1,PRKCQ,PROM1,PTPRK,RAP2A,ROBO1,RP1L1,S100A8,S100A9,S100B,SERPINE2,SFRP1,SIX3,SLC9A6,SLITRK2,SMO,SOX10,SOX11,S…	87	1402	0.0361234
GO_REGULATION_OF_STEM_CELL_PROLIFERATION	CX3CL1,DMRTA2,KDM1A,SIX3,SMO,SOX10,SOX11,STAT1,TERT	9	88	0.0362771
GO_DEFENSE_RESPONSE_TO_BACTERIUM	BPI,CCL20,CLEC4D,CLEC4E,CXCL13,DEFB1,GNLY,IFNG,LTA,MYD88,NLRP10,OPTN,PGLYRP4,PRG2,S100A8,S100A9,SEH1L,SPN,TNF	19	237	0.0364426
GO_NEGATIVE_REGULATION_OF_OSTEOCLAST_DIFFERENTIATION	GPR55,LILRB3,SFRP1,UBASH3B	4	25	0.0368117
GO_ISOPRENOID_BIOSYNTHETIC_PROCESS	ALDH1A3,FDPS,NUS1,RDH10	4	25	0.0368117
GO_CELLULAR_EXTRAVASATION	CX3CL1,GCNT1,TNF,VCAM1	4	25	0.0368117
GO_EPIDERMIS_DEVELOPMENT	BCL11B,CYP26B1,DKK1,EGFR,FABP5,FOXQ1,KLK5,KLK7,KRT16,KRT2,KRT5,LGR5,PLOD1,PPARA,SMO,SOSTDC1,TGM5,TMC1,WNT10A,WNT16	20	253	0.0368363
GO_POSITIVE_REGULATION_OF_LEUKOCYTE_DIFFERENTIATION	ADA,CCL5,CCR1,IFNG,IL1RL2,IL2RA,IL34,IL7,PRDM1,PRKCA,TNF,TNFSF11	12	131	0.0368852
GO_RESPONSE_TO_NUTRIENT	ACSL4,ADA,ARSB,ASS1,CCL5,CP,CXCL10,FOLR1,LIPG,LTA,PIM1,SFRP1,SLC16A1,SRF,VCAM1,VLDLR	16	191	0.0370423
GO_REGULATION_OF_TOLL_LIKE_RECEPTOR_SIGNALING_PATHWAY	GFI1,IRF4,IRG1,PELI1,PIK3AP1,TNFAIP3	6	49	0.0382871
GO_GLOMERULUS_DEVELOPMENT	COL4A3,COL4A4,MYO1E,PODXL,PROM1,WWTR1	6	49	0.0382871
GO_RESPIRATORY_BURST	NCF2,PGAM1,PRKCQ	3	15	0.0385372
GO_REGULATION_OF_EPITHELIAL_CELL_DIFFERENTIATION_INVOLVED_IN_KIDNEY_DEVELOPMENT	PROM1,STAT1,WWTR1	3	15	0.0385372
GO_MORPHOGENESIS_OF_AN_EPITHELIAL_FOLD	EGFR,RDH10,SOSTDC1	3	15	0.0385372
GO_POSITIVE_REGULATION_OF_ANTIGEN_RECEPTOR_MEDIATED_SIGNALING_PATHWAY	ADA,KCNN4,LCK	3	15	0.0385372
GO_CELLULAR_RESPONSE_TO_INTERFERON_BETA	AIM2,IRG1,STAT1	3	15	0.0385372
GO_NEGATIVE_REGULATION_OF_B_CELL_PROLIFERATION	CTLA4,PRDM1,TNFRSF21	3	15	0.0385372
GO_SERTOLI_CELL_DEVELOPMENT	DMRT1,ICAM1,SOX8	3	15	0.0385372
GO_POSITIVE_REGULATION_OF_MONOCYTE_CHEMOTAXIS	CCL5,CCR1,CXCL10	3	15	0.0385372
GO_CALCIUM_ION_TRANSPORT	ATP2B3,CACNG5,CCL5,CCL8,CCR1,FYN,GRIN3A,KCNN4,LCK,PANX1,PLCG2,RYR3,SLC24A4,TMC1,TRPM6,TRPV2,TRPV4,XCL1	18	223	0.0386678
GO_BLASTOCYST_DEVELOPMENT	ADA,CCNB1IP1,HORMAD1,SRF,TET1,WDR74,ZNF259	7	62	0.0387417
GO_REGULATION_OF_LYMPHOCYTE_DIFFERENTIATION	ADA,CTLA4,CYP26B1,FBXO7,IFNG,IKZF3,IL1RL2,IL2RA,IL7,IRF4,PRDM1,SFRP1	12	132	0.0387631
GO_POSITIVE_REGULATION_OF_NF_KAPPAB_TRANSCRIPTION_FACTOR_ACTIVITY	AIM2,CD40,CFLAR,ICAM1,IRAK2,PRKCQ,S100A8,S100A9,TNF,TNFRSF11A,TNFSF11,TRAF1	12	132	0.0387631
GO_LYMPHOCYTE_MEDIATED_IMMUNITY	C1R,C1S,CR1,CTSC,GZMB,ICAM1,KIR3DL1,KLRD1,MYO1G,RNF8,SLAMF1,SLAMF7,TLR8	13	147	0.0391774
GO_REGULATION_OF_MEMBRANE_LIPID_DISTRIBUTION	ATP10B,ATP11A,ATP11B,KCNN4,PLSCR3	5	37	0.039253
GO_SYNAPSIS	CCNB1IP1,HORMAD1,TEX11,TEX15,TMEM48	5	37	0.039253
GO_NEGATIVE_REGULATION_OF_ADAPTIVE_IMMUNE_RESPONSE	CR1,DUSP22,SLAMF1,SPN,XCL1	5	37	0.039253
GO_RESPONSE_TO_TOPOLOGICALLY_INCORRECT_PROTEIN	ASNS,ATF4,CALR,CREB3L2,EDEM2,EXTL3,HSPB3,IFNG,KLHDC3,PDIA5,PDIA6,RNF121,SERPINH1,TATDN2	14	163	0.0409814
GO_VASCULAR_PROCESS_IN_CIRCULATORY_SYSTEM	ACE2,AGTR2,CD38,CHRM3,CX3CL1,FOXC1,HRH2,ICAM1,P2RY1,PRKCQ,SCPEP1,SOD2,TRPV4,YES1	14	163	0.0409814
GO_REGULATION_OF_OXIDOREDUCTASE_ACTIVITY	AGTR2,CNR2,EGFR,FXN,GFI1,IFNG,NPR3,TERT,TNF	9	90	0.0410222
GO_POSITIVE_REGULATION_OF_CELL_GROWTH	ACSL4,BCL11A,CD38,CDKL5,EGFR,EXTL3,FXN,LPAR3,S100A8,S100A9,SFRP1,SRF,TRPV2	13	148	0.0410235
GO_REGULATION_OF_CELL_KILLING	ICAM1,IFNG,IL21,NCR1,NCR3,TAP1,XCL1	7	63	0.041736
GO_CONNECTIVE_TISSUE_DEVELOPMENT	ALX1,BMP2,CHRDL2,CHST11,COL9A1,CREB3L2,GDF5,ITGB8,LRP6,MEX3C,SERPINH1,SH3PXD2B,SOX6,SOX8,SRF,TGFBI	16	194	0.0417632
GO_NATURAL_KILLER_CELL_MEDIATED_IMMUNITY	GZMB,KIR3DL1,KLRD1,SLAMF7	4	26	0.0417976
GO_MYELOID_DENDRITIC_CELL_ACTIVATION	CSF2,IRF4,SLAMF1,UBD	4	26	0.0417976
GO_REGULATION_OF_CELL_FATE_COMMITMENT	DKK1,FZD7,LMO4,SOSTDC1	4	26	0.0417976
GO_CELLULAR_RESPONSE_TO_VITAMIN	CCL5,FOLR1,PIM1,SFRP1	4	26	0.0417976
GO_NEGATIVE_REGULATION_OF_RESPONSE_TO_STIMULUS	ADA,AGTR2,ATF4,BMP2,C2orf89,CALR,CBL,CCL5,CDK6,CFLAR,CHST11,CNR2,CR1,CSDA,CSF2,CX3CL1,CXCL13,CYP26B1,DAPK1,DEPDC5,DKK1,DUSP22,DUSP7,EGFR,ETS1,FABP7,FAF1,FASLG,FBXO18,FCRL5,FXN,FYN,GBP1,GLG1,GPR161,GRIN3A,ICAM1,IL18BP,IL2RA,IL7,IRF4,IRG1,KDM1A,LGMN,LRP6,LTBP1,MEFV,NDRG2,NXN,OPTN,PADI2,PIK3AP1,PLAUR,PPARA,PRDM1,PRICKLE1,PRKCDBP,PRKCQ,PRNP,RASSF2,ROBO1,RQCD1,S1PR2,SERPINE2,SFRP1,SH3KBP1,SIX3,SLAMF1,…	84	1360	0.0427458
GO_REGULATION_OF_ORGAN_MORPHOGENESIS	AGTR2,AMTN,BMP2,DKK1,FOXC1,FZD7,IFNG,MMP20,PFN1,PRICKLE1,ROR1,RSPO3,SFRP1,SMO,SOX8,STAT1,TNF,TNFAIP3,WNT10A	19	242	0.0435102
GO_RESPONSE_TO_ABIOTIC_STIMULUS	ADA,AQP2,ARSB,ASNS,ATF4,BMP2,CASP5,CCL5,CD38,CD40,CLPB,CNGA1,CRYAB,CSDA,CTSB,CX3CL1,CXCL10,DCX,EGFR,EIF2B3,ELOVL4,ETS1,FOSL1,FYN,GUCY2F,HRH2,ICAM1,KCNJ2,KDM1A,LGMN,LTA,MMP7,MYD88,NHEJ1,OPN1SW,OPN3,P2RY1,PDE6A,PDK1,PLEKHB1,PLOD1,POLH,PPARA,PRKCQ,PTPRK,RNF8,S100B,SERPINE2,SFRP1,SRF,ST8SIA1,STAC,TERT,TLR8,TMC1,TMEM109,TNF,TNFRSF10A,TNFRSF11A,TNFRSF8,TNFSF14,TRPV2,TRPV4,VCAM1,VLDLR	65	1024	0.043892
GO_REGULATION_OF_ANATOMICAL_STRUCTURE_SIZE	ACE2,ACTR3,ACTR3B,AGTR2,AQP2,AQP5,BCL11A,CCL26,CD38,CDC42EP3,CDKL5,CHRM3,CX3CL1,DPYSL2,FOXC1,HRH2,ICAM1,KCNN4,LPAR3,MSN,P2RY1,PAK3,PFN1,PRKCQ,SCPEP1,SH3BGRL3,SOD2,SRF,SSH2,TMOD2,TRPV2,TRPV4,TTL	33	472	0.0446611
GO_POSITIVE_REGULATION_OF_PRODUCTION_OF_MOLECULAR_MEDIATOR_OF_IMMUNE_RESPONSE	CD40,GPRC5B,IFNG,KLK5,KLK7,TBX21,XCL1	7	64	0.0448763
GO_CHROMOSOME_ORGANIZATION_INVOLVED_IN_MEIOTIC_CELL_CYCLE	CCNB1IP1,HORMAD1,NCAPD3,TEX11,TEX15,TMEM48	6	51	0.0452904
GO_NEGATIVE_REGULATION_OF_T_CELL_APOPTOTIC_PROCESS	ADA,CCL5,PRKCQ	3	16	0.0456713
GO_COPPER_ION_HOMEOSTASIS	CUTC,PRNP,SLC31A1	3	16	0.0456713
GO_NEGATIVE_REGULATION_OF_HISTONE_METHYLATION	KDM1A,KDM4A,PAX5	3	16	0.0456713
GO_NEGATIVE_REGULATION_OF_T_CELL_RECEPTOR_SIGNALING_PATHWAY	DUSP22,GBP1,PRNP	3	16	0.0456713
GO_MODULATION_OF_GROWTH_OF_SYMBIONT_INVOLVED_IN_INTERACTION_WITH_HOST	IFNG,LTA,TNF	3	16	0.0456713
GO_REGULATION_OF_TYROSINE_PHOSPHORYLATION_OF_STAT1_PROTEIN	CD40,IFNG,IL21	3	16	0.0456713
GO_PURINE_CONTAINING_COMPOUND_SALVAGE	ADA,MTAP,PRTFDC1	3	16	0.0456713
GO_NEGATIVE_REGULATION_OF_CELL_DIFFERENTIATION	ASAP1,BCL11A,BMP2,CALR,CCL17,CDK6,CFLAR,CMTM5,CTLA4,CXCL10,DKK1,FBXO7,FOXC1,FZD7,GBP1,GDF5,GFI1,GPR55,IFNG,ISL2,KLF13,LILRB3,MAPK1,NPR2,PPARA,PRICKLE1,S100B,SFRP1,SIX3,SMO,SOSTDC1,SOX11,SOX8,STAT1,TMEM176A,TMEM176B,TNF,TRPV4,UBASH3B,VIM,WWTR1	41	609	0.0460777
GO_FEEDING_BEHAVIOR	ACE2,EN1,FYN,GLS,HCRTR2,MRAP2,P2RY1,PPYR1,UCHL1	9	92	0.0461694
GO_TELENCEPHALON_DEVELOPMENT	ALDH1A3,BCL11B,BMP2,CDK6,DCLK2,DCX,DMRTA2,DPYSL2,EGFR,EXT1,LRP6,PAX5,ROBO1,SCN5A,SIX3,SMO,SRF,VLDLR	18	228	0.0463282
GO_INFLAMMATORY_RESPONSE_TO_ANTIGENIC_STIMULUS	CD6,ICAM1,IL2RA,TNF	4	27	0.0471455
GO_FLUID_TRANSPORT	AQP2,AQP5,CSF2,HAS2	4	27	0.0471455
GO_ACTIVATION_OF_PHOSPHOLIPASE_C_ACTIVITY	EGFR,GPR55,ITK,TXK	4	27	0.0471455
GO_REGULATION_OF_FATTY_ACID_TRANSPORT	ACSL4,AGTR2,TNFRSF11A,TNFSF11	4	27	0.0471455
GO_CELLULAR_RESPONSE_TO_NUTRIENT	CCL5,FOLR1,PIM1,SFRP1,SRF	5	39	0.0477255
GO_DEFENSE_RESPONSE_TO_FUNGUS	COTL1,GNLY,NLRP10,S100A8,S100A9	5	39	0.0477255
GO_REPRODUCTIVE_SYSTEM_DEVELOPMENT	ADA,ANKRD7,CSDA,CSF2,CTSB,DMRT1,DMRTA1,EGFR,FOSL1,FOXC1,ICAM1,INSL3,ITGB8,LHX9,LRP6,MAMLD1,MAPK1,PCYT1B,PRDM1,RDH10,RNF38,RSPO3,SERPINB5,SERPINE2,SFRP1,SOX8,STOX2,TEX11,TEX15	29	408	0.0479461
GO_REGULATION_OF_REACTIVE_OXYGEN_SPECIES_BIOSYNTHETIC_PROCESS	AGTR2,ASS1,EGFR,ICAM1,IFNG,PTX3,TNF	7	65	0.0481644
GO_ENDOCYTOSIS	ABI1,ACTR3,BIN2,CALR,CD163L1,CD207,CD247,CD6,CUBN,DPYSL2,FCN3,FOLR1,FYN,LOXL4,LRP6,MAPK1,MARCH3,MFGE8,MYO10,MYO1E,MYO1G,PDIA6,PLCG2,PRSS12,PTX3,RIN3,SCGB3A2,SH3KBP1,SLAMF1,SNX32,STON1,TMPRSS5,TXNDC5,VLDLR,YES1	35	509	0.0482633
GO_CELL_CELL_SIGNALING	AGTR2,BMP2,CCL13,CCL17,CCL18,CCL20,CCL26,CCL5,CCL8,CCR1,CD97,CHRM3,CX3CL1,CXCL10,CXCL13,FASLG,FAT1,FGF11,FGFBP1,GDF5,GLRA2,GLS,GPR176,GRIN2B,HCRTR2,IL26,IL7,INSL3,KCNE1L,LPAR3,LRP6,LTA,LTB,MAPK1,MPZL1,PANX1,S100A9,SCN5A,SFRP1,SH3KBP1,SIRPG,SMO,SSTR3,SYT16,TMOD2,TNFRSF11A,TNFSF11,TRPV4,WISP3,XCL1	50	767	0.0485876
GO_RESPONSE_TO_FUNGUS	COTL1,GNLY,NLRP10,PTX3,S100A8,S100A9	6	52	0.0490717
GO_SKELETAL_MUSCLE_ORGAN_DEVELOPMENT	ASS1,BVES,CFLAR,CTSB,DMRTA2,FAM65B,FOXN2,PAX5,PLAGL1,SMO,SOX11,SOX8	12	137	0.0491643
GO_DIGESTION	ACE2,AMY1B,AQP5,CHRM3,CYP39A1,HRH2,KCNN4,LIPG,MEP1A,NPR3,PPYR1,PRSS3	12	137	0.0491643
GO_NEGATIVE_REGULATION_OF_CELL_COMMUNICATION	ADA,AGTR2,BMP2,C2orf89,CALR,CBL,CCL5,CD38,CFLAR,CHST11,CNR2,CSDA,CSF2,CX3CL1,CYP26B1,DAPK1,DEPDC5,DKK1,DUSP22,DUSP7,EGFR,FAF1,FASLG,FCRL5,FXN,FYN,GBP1,GLG1,GPM6B,GPR161,ICAM1,IL18BP,IL7,IRF4,IRG1,KDM1A,LGMN,LRP6,LTBP1,NDRG2,NXN,OPTN,PADI2,PIK3AP1,PLAUR,PRDM1,PRICKLE1,PRKCDBP,PRKCQ,PRNP,RASSF2,ROBO1,RQCD1,S1PR2,SERPINE2,SFRP1,SH3KBP1,SIX3,SLAMF1,SOD2,SOSTDC1,SOX10,SRF,STAT1,TERT,TNF,TNFAIP3,TNFRSF…	74	1192	0.0499528

## Sheet: aC6
Table S2-6: Cluster aC6
aC6: 477 genes	PRC1,FANCB,TRIP13,THOC5,ADAMDEC1,POLQ,C12orf48,C15orf41,OIP5,MELK,ZIC5,FZD9,ARL9,POLA2,GJB6,KIF14,AQP9,MMP12,FBXO5,NDRG1,FTMT,KCNS1,MCM3,KRT83,SPC25,XK,LANCL2,CBX2,PLA2G7,VGLL1,TIMM8A,C6orf112,HAUS8,NDRG4,SLCO5A1,GINS3,KIF4A,KIFC1,SH2D2A,NUDCD1,SLC6A2,AIF1L,MCM10,RASGRF1,CORO1C,TUBB,AC009113.2,HRK,SKA1,AP001631.10,KIF7,ENO1,ACRV1,RAD51AP1,NUP155,DEPDC1,CDT1,FOXG1,C16orf75,E2F7,STIL,LSM2,ASF1B,MDG…
GO	genes	k: number of selected genes in GO term	n: number of genes in GO term	pv
GO_SISTER_CHROMATID_SEGREGATION	AURKB,BIRC5,BUB1,BUB1B,CCNB1,CDC20,CDCA5,CDCA8,CENPA,CENPF,CENPI,CENPN,CENPO,CEP55,DLGAP5,DSCC1,ESPL1,GSG2,KIF14,KIF18A,KIF18B,KIF23,KIF2C,KIF4A,KIF4B,KIFC1,NCAPD2,NCAPG,NCAPH,NDC80,NEK2,NUP160,NUP85,NUSAP1,PLK1,PRC1,PSRC1,RACGAP1,SGOL1,SKA1,SPAG5,SPC24,SPC25,TOP2A	44	176	4.77134e-33
GO_MICROTUBULE_CYTOSKELETON_ORGANIZATION	ASPM,AURKA,AURKB,BIRC5,C1orf135,CCNB1,CENPA,ESPL1,FBXO5,GAS2L3,HAUS8,KIF14,KIF18A,KIF18B,KIF20A,KIF23,KIF2C,KIF4A,KIF4B,KIFC1,MYBL2,NDC80,NEK2,NUSAP1,PLK1,PRC1,PSRC1,RACGAP1,RAN,RCC1,SGOL1,SPAG5,SPC25,STIL,STMN1,TACC3,TPX2,TUBA1B,TUBB,XRCC2	40	348	4.34147e-17
GO_DNA_METABOLIC_PROCESS	BEND3,BLM,BRIP1,C12orf48,C15orf42,CCNE1,CDC25A,CDC6,CDC7,CDCA5,CDT1,CENPF,CHAF1B,CHEK1,CLSPN,DKC1,DNMT3B,DSCC1,DTL,EXO1,EXOSC6,EZH2,FANCA,FANCB,FANCD2,FANCE,FANCI,FEN1,FOXM1,GINS1,GINS3,GINS4,HIST1H4H,MCM10,MCM2,MCM3,MCM4,MCM6,MKI67,MND1,NEIL3,NFIB,PIF1,POLA2,POLQ,POLR2D,PTTG1,RAD51,RAD51AP1,RAN,RFC4,RFWD3,RRM2,SRPK1,TOP2A,TRIP13,TYMS,XRCC2	58	758	6.56658e-16
GO_DNA_REPLICATION	BLM,BRIP1,C15orf42,CCNE1,CDC25A,CDC6,CDC7,CDT1,CHAF1B,CHEK1,CLSPN,DSCC1,DTL,EXO1,FEN1,GINS1,GINS3,GINS4,MCM10,MCM2,MCM3,MCM4,MCM6,NFIB,POLA2,POLQ,RAD51,RFC4,RRM2,TOP2A	30	208	7.30068e-13
GO_NUCLEAR_CHROMOSOME_SEGREGATION	AURKB,BIRC5,BUB1,BUB1B,CCNB1,CDC20,CDCA5,CDCA8,CENPA,CENPF,CENPI,CENPN,CENPO,CEP55,DLGAP5,DSCC1,ESPL1,FAM83D,FANCD2,GSG2,KIF14,KIF18A,KIF18B,KIF23,KIF2C,KIF4A,KIF4B,KIFC1,NCAPD2,NCAPG,NCAPH,NDC80,NEK2,NUP160,NUP85,NUSAP1,PLK1,PRC1,PSRC1,PTTG1,PTTG3P,RACGAP1,SGOL1,SKA1,SPAG5,SPC24,SPC25,TOP2A,TRIP13	49	228	7.50622e-13
GO_NEGATIVE_REGULATION_OF_PROTEIN_COMPLEX_DISASSEMBLY	ASPM,AURKA,AURKB,BIRC5,C1orf135,CCNB1,ESPL1,FBXO5,HAUS8,KIF23,KIF4A,KIF4B,KIFC1,MYBL2,NDC80,NEK2,PRC1,RACGAP1,RAN,RCC1,SPAG5,SPC25,STIL,STMN1,TPX2,TUBB	26	170	2.08648e-12
GO_REGULATION_OF_PROTEIN_COMPLEX_DISASSEMBLY	ASPM,AURKA,AURKB,BIRC5,C1orf135,CCNB1,ESPL1,FBXO5,HAUS8,KIF23,KIF4A,KIF4B,KIFC1,MYBL2,NDC80,NEK2,PLK1,PRC1,PSRC1,RACGAP1,RAN,RCC1,SPAG5,SPC25,STIL,STMN1,TPX2,TUBB	28	217	2.48411e-12
GO_SPINDLE_ASSEMBLY	ASPM,AURKA,AURKB,BIRC5,FBXO5,HAUS8,KIF23,KIF4A,KIF4B,KIFC1,MYBL2,NEK2,RACGAP1,RCC1,TPX2,TUBB	16	70	3.76042e-12
GO_NEGATIVE_REGULATION_OF_CELL_DIVISION	ASPM,AURKB,BLM,BUB1,BUB1B,CENPF,CHEK1,CSNK2A2,E2F7,E2F8,FBXO5,MTBP,PLK1,PTCH1,PTTG1,PTTG3P	16	60	4.29945e-12
GO_REGULATION_OF_CELL_CYCLE_PROCESS	ANLN,AURKA,AURKB,BIRC5,BLM,BUB1,BUB1B,C15orf42,CASP2,CCNB1,CDC20,CDC25B,CDC6,CDC7,CDCA5,CDT1,CENPF,CHEK1,CIT,CLSPN,CNOT1,CSNK2A2,DLGAP5,E2F1,E2F7,E2F8,ESPL1,EZH2,FAM83D,FANCI,FBXO5,FOXM1,GSG2,GTSE1,KIF14,KIF23,MTBP,NDRG1,NEK2,NUSAP1,PLK1,POU4F1,PSMA7,PSMD2,PSMD7,PSRC1,PTTG1,PTTG3P,RACGAP1,RCC1,RFWD3,SPAG5,THOC5,TPX2,UBE2C	55	558	7.67852e-12
GO_NEGATIVE_REGULATION_OF_ORGANELLE_ORGANIZATION	ANKRD27,ASPM,AURKA,AURKB,BIRC5,BUB1,BUB1B,C1orf135,CCNB1,CENPF,CHEK1,CSNK2A2,DNMT3B,ESPL1,FBXO5,HAUS8,KIF23,KIF4A,KIF4B,KIFC1,MTBP,MYBL2,NDC80,NEK2,PIF1,PLK1,PRC1,PTTG1,PTTG3P,RACGAP1,RAN,RCC1,SPAG5,SPC25,STIL,STMN1,TBC1D7,TPX2,TUBB	39	387	7.96509e-12
GO_CELL_CYCLE_PROCESS	ANLN,ASPM,AURKA,AURKB,BIRC5,BLM,BOLL,BRIP1,BUB1,BUB1B,C15orf42,C1orf135,CASP2,CCNB1,CCNB2,CCNE1,CDC20,CDC25A,CDC25B,CDC6,CDC7,CDCA2,CDCA3,CDCA5,CDCA8,CDT1,CENPA,CENPF,CENPI,CENPN,CENPO,CEP55,CHEK1,CIT,CKS2,CLSPN,CNOT1,CSNK2A2,DLGAP5,DSCC1,DTL,E2F1,E2F7,ESPL1,EZH2,FAM64A,FAM83D,FANCA,FANCD2,FANCI,FBXO5,FOXM1,FSD1,GAS2L3,GINS1,GSG2,GTSE1,HAUS8,IQGAP3,KIF14,KIF15,KIF18A,KIF18B,KIF20A,KIF23,KIF2C,KIF…	124	1081	8.77909e-12
GO_CELL_CYCLE	ANLN,ASPM,AURKA,AURKB,BIRC5,BLM,BOLL,BRIP1,BUB1,BUB1B,C15orf42,C1orf135,CABLES2,CASP2,CCNB1,CCNB2,CCNE1,CDC20,CDC25A,CDC25B,CDC6,CDC7,CDCA2,CDCA3,CDCA5,CDCA8,CDT1,CENPA,CENPF,CENPI,CENPN,CENPO,CEP55,CHAF1B,CHEK1,CIT,CKS1B,CKS2,CLSPN,CNOT1,CSNK2A2,DLGAP5,DSCC1,DTL,E2F1,E2F2,E2F3,E2F7,E2F8,ESPL1,EXO1,EZH2,FAM64A,FAM83D,FANCA,FANCD2,FANCI,FBXO5,FOXM1,FSD1,GAS2L3,GINS1,GSG2,GTSE1,HAUS8,HJURP,IQGAP3,K…	136	1316	9.20264e-12
GO_CHROMOSOME_ORGANIZATION	ASF1B,AURKA,AURKB,BEND3,BIRC5,BLM,BRIP1,BUB1,BUB1B,C20orf20,CBX2,CCNB1,CDC20,CDCA5,CDCA8,CENPA,CENPF,CENPI,CENPN,CENPO,CEP55,CHAF1B,CHEK1,CPA4,DKC1,DLGAP5,DSCC1,ESPL1,EZH2,FANCD2,FEN1,GINS1,GINS4,GSG2,HIST1H4H,HJURP,JMJD6,KIF14,KIF18A,KIF18B,KIF23,KIF2C,KIF4A,KIF4B,KIFC1,MCM2,MCM3,MCM4,MCM6,NCAPD2,NCAPG,NCAPH,NDC80,NEK2,NUP155,NUP160,NUP85,NUSAP1,OIP5,PIF1,PLK1,POLA2,PRC1,PRDM13,PSRC1,PTTG1,PTTG3…	81	1009	1.03224e-11
GO_SISTER_CHROMATID_COHESION	AURKB,BIRC5,BUB1,BUB1B,CDC20,CDCA5,CDCA8,CENPA,CENPF,CENPI,CENPN,CENPO,DSCC1,GSG2,KIF18A,KIF2C,NDC80,NUP160,NUP85,PLK1,SGOL1,SKA1,SPC24,SPC25	24	111	1.11867e-11
GO_REGULATION_OF_NUCLEAR_DIVISION	ANLN,AURKA,BIRC5,BUB1,BUB1B,CCNB1,CDC20,CDC6,CDCA5,CENPF,CHEK1,CSNK2A2,DLGAP5,ESPL1,FBXO5,MTBP,NEK2,NUSAP1,PLK1,PTTG1,PTTG3P,RCC1,UBE2C	23	163	1.12721e-11
GO_CELL_CYCLE_G1_S_PHASE_TRANSITION	CCNE1,CDC25A,CDC6,CDC7,CDCA5,CDT1,E2F1,E2F7,FBXO5,IQGAP3,MCM10,MCM2,MCM3,MCM4,MCM6,POLA2,RCC1,RRM2,SKP2,TYMS	20	111	1.21071e-11
GO_CHROMOSOME_SEGREGATION	AURKB,BIRC5,BUB1,BUB1B,CCNB1,CDC20,CDCA2,CDCA5,CDCA8,CENPA,CENPF,CENPI,CENPN,CENPO,CEP55,DLGAP5,DSCC1,ESPL1,FAM83D,FANCD2,GSG2,HJURP,KIF14,KIF18A,KIF18B,KIF23,KIF2C,KIF4A,KIF4B,KIFC1,NCAPD2,NCAPG,NCAPH,NDC80,NEK2,NUP160,NUP85,NUSAP1,PLK1,PRC1,PSRC1,PTTG1,PTTG3P,RACGAP1,RCC1,SGOL1,SKA1,SKA3,SPAG5,SPC24,SPC25,SRPK1,TOP2A,TRIP13	54	272	1.53317e-11
GO_REGULATION_OF_CELL_DIVISION	ANLN,ASPM,AURKA,AURKB,BIRC5,BLM,BUB1,BUB1B,CCNB1,CDC20,CDC25B,CDC6,CDCA5,CENPF,CHEK1,CIT,CSNK2A2,DLGAP5,E2F7,E2F8,ESPL1,FBXO5,KIF14,KIF18B,KIF23,MTBP,NEK2,NUSAP1,PLK1,POU5F1,PTCH1,PTTG1,PTTG3P,RACGAP1,RCC1,UBE2C,YBX1	37	272	1.53317e-11
GO_REGULATION_OF_CELL_CYCLE	ANLN,ASPM,AURKA,AURKB,BIRC5,BLM,BUB1,BUB1B,C15orf42,CABLES2,CASP2,CCNB1,CCNB2,CCNE1,CDC20,CDC25A,CDC25B,CDC6,CDC7,CDCA5,CDT1,CENPF,CHEK1,CIT,CKS1B,CKS2,CLSPN,CNOT1,CSNK2A2,DLGAP5,DTL,E2F1,E2F2,E2F7,E2F8,ESPL1,EZH2,FAM83D,FANCI,FBXO5,FOXM1,GAS2L3,GSG2,GTPBP4,GTSE1,KIF14,KIF23,MTBP,MYBL2,NDRG1,NEK2,NR2E1,NUSAP1,PLK1,POU4F1,PRR11,PSMA7,PSMD2,PSMD7,PSRC1,PTCH1,PTTG1,PTTG3P,RACGAP1,RBL1,RCC1,RFWD3,RPR…	74	949	1.65399e-11
GO_ORGANELLE_FISSION	ANLN,ASPM,AURKA,AURKB,BIRC5,BOLL,BUB1,BUB1B,CCNB1,CCNB2,CDC20,CDC25A,CDC25B,CDC6,CDCA2,CDCA3,CDCA5,CDCA8,CENPF,CENPN,CEP55,CIT,CKS2,DLGAP5,DSCC1,ESPL1,FAM54A,FAM64A,FAM83D,FANCA,FANCD2,FBXO5,FSD1,GSG2,HAUS8,KIF14,KIF15,KIF18A,KIF18B,KIF23,KIF2C,KIF4A,KIF4B,KIFC1,MKI67,MYBL2,NCAPD2,NCAPG,NCAPH,NDC80,NEK2,NUP153,NUSAP1,OIP5,PLK1,PRC1,PSRC1,PTTG1,PTTG3P,RACGAP1,RAD51,RAN,RCC1,SGOL1,SKA1,SKA3,SPAG5,S…	74	496	1.73276e-11
GO_MITOTIC_NUCLEAR_DIVISION	ANLN,ASPM,AURKA,AURKB,BIRC5,BUB1,BUB1B,CCNB1,CCNB2,CDC20,CDC25A,CDC25B,CDC6,CDCA2,CDCA3,CDCA5,CDCA8,CENPF,CENPN,CEP55,CIT,DLGAP5,DSCC1,ESPL1,FAM64A,FAM83D,FBXO5,FSD1,GSG2,HAUS8,KIF14,KIF15,KIF18A,KIF18B,KIF23,KIF2C,KIF4A,KIF4B,KIFC1,MYBL2,NCAPD2,NCAPG,NCAPH,NDC80,NEK2,NUP153,NUSAP1,OIP5,PLK1,PRC1,PSRC1,PTTG1,RACGAP1,RAN,RCC1,SGOL1,SKA1,SKA3,SPAG5,SPC24,SPC25,TPX2,UBE2C	63	361	1.80425e-11
GO_MICROTUBULE_BASED_PROCESS	ASPM,AURKA,AURKB,BIRC5,C1orf135,CCNB1,CENPA,DLGAP5,ESPL1,FBXO5,GAS2L3,GTSE1,HAUS8,KIF14,KIF15,KIF18A,KIF18B,KIF20A,KIF23,KIF2C,KIF4A,KIF4B,KIF7,KIFC1,MYBL2,NDC80,NEK2,NUSAP1,PLK1,PRC1,PSRC1,RACGAP1,RAN,RCC1,SGOL1,SPAG5,SPC25,STIL,STMN1,TACC3,TPX2,TUBA1B,TUBA1C,TUBB,XRCC2	45	522	1.85844e-11
GO_MITOTIC_SISTER_CHROMATID_SEGREGATION	AURKB,CCNB1,CDCA5,CDCA8,CEP55,DLGAP5,DSCC1,ESPL1,GSG2,KIF14,KIF18A,KIF18B,KIF23,KIF2C,KIF4A,KIF4B,KIFC1,NCAPD2,NCAPG,NCAPH,NDC80,NEK2,NUSAP1,PLK1,PRC1,PSRC1,RACGAP1,SPAG5	28	91	1.95044e-11
GO_REGULATION_OF_CELL_CYCLE_PHASE_TRANSITION	ANLN,AURKA,BIRC5,BLM,BUB1,BUB1B,C15orf42,CASP2,CCNB1,CDC20,CDC6,CDC7,CDCA5,CENPF,CLSPN,CNOT1,CSNK2A2,DLGAP5,E2F1,E2F7,ESPL1,EZH2,FAM83D,FANCI,FBXO5,GTSE1,KIF14,MTBP,PLK1,PSMA7,PSMD2,PSMD7,RFWD3,UBE2C	34	321	1.95301e-11
GO_REGULATION_OF_MICROTUBULE_POLYMERIZATION_OR_DEPOLYMERIZATION	ASPM,AURKA,AURKB,BIRC5,C1orf135,CCNB1,ESPL1,FBXO5,HAUS8,KIF23,KIF4A,KIF4B,KIFC1,MYBL2,NDC80,NEK2,PLK1,PRC1,PSRC1,RACGAP1,RAN,RCC1,SKA1,SKA3,SLC39A12,SPAG5,SPC25,STIL,STMN1,TPX2,TUBB	31	178	1.97644e-11
GO_REGULATION_OF_MITOTIC_CELL_CYCLE	ANLN,AURKA,BIRC5,BLM,BUB1,BUB1B,C15orf42,CASP2,CCNB1,CDC20,CDC25B,CDC6,CDC7,CDCA5,CENPF,CHEK1,CLSPN,CNOT1,CSNK2A2,DLGAP5,E2F1,E2F7,ESPL1,EZH2,FANCI,FBXO5,GTSE1,KIF14,MTBP,NEK2,NUSAP1,PLK1,PSMA7,PSMD2,PSMD7,PSRC1,PTCH1,PTTG1,PTTG3P,RCC1,RFWD3,RPRM,TOP2A,TPX2,UBE2C	45	468	1.99307e-11
GO_CELL_DIVISION	ANLN,ASPM,AURKA,AURKB,BIRC5,BUB1,BUB1B,CABLES2,CCNB1,CCNB2,CCNE1,CDC20,CDC25A,CDC25B,CDC6,CDC7,CDCA2,CDCA3,CDCA5,CDCA8,CENPF,CEP55,CIT,CKS1B,CKS2,ESPL1,FAM64A,FAM83D,FBXO5,FSD1,HAUS8,KIF14,KIF18B,KIF20A,KIF23,KIF2C,KIF4A,KIF4B,KIFC1,NCAPD2,NCAPG,NCAPH,NDC80,NEK2,NUSAP1,OIP5,PLK1,PRC1,PSRC1,PTTG1,RACGAP1,RAN,RCC1,SEPT3,SGOL1,SKA1,SKA3,SPAG5,SPC24,SPC25,STMN1,TOP2A,TPX2,TUBA1B,TUBA1C,TUBB,UBE2C	67	460	2.02937e-11
GO_MITOTIC_SPINDLE_ORGANIZATION	AURKA,AURKB,BIRC5,CCNB1,KIF23,KIF4A,KIF4B,KIFC1,MYBL2,NDC80,NEK2,PRC1,RACGAP1,RAN,RCC1,SPC25,STIL,STMN1,TPX2	19	69	2.06876e-11
GO_CELL_CYCLE_PHASE_TRANSITION	AURKA,BIRC5,BUB1B,CCNB1,CCNB2,CCNE1,CDC25A,CDC25B,CDC6,CDC7,CDCA5,CDT1,CHEK1,E2F1,E2F7,FBXO5,FOXM1,HAUS8,IQGAP3,MCM10,MCM2,MCM3,MCM4,MCM6,MELK,NEK2,PLK1,POLA2,RCC1,RRM2,SKP2,TPX2,TUBB,TYMS,UBE2C	35	255	2.13644e-11
GO_NEGATIVE_REGULATION_OF_CYTOSKELETON_ORGANIZATION	ASPM,AURKA,AURKB,BIRC5,C1orf135,CCNB1,ESPL1,FBXO5,HAUS8,KIF23,KIF4A,KIF4B,KIFC1,MYBL2,NDC80,NEK2,PRC1,RACGAP1,RAN,RCC1,SPAG5,SPC25,STIL,STMN1,TPX2,TUBB	26	221	2.23339e-11
GO_REGULATION_OF_CHROMOSOME_SEGREGATION	AURKB,BUB1,BUB1B,CCNB1,CDC6,CDCA5,CENPF,CSNK2A2,DLGAP5,ESPL1,FBXO5,KIF2C,NEK2,PLK1,PTTG1,PTTG3P,RACGAP1,SPAG5,UBE2C	19	85	2.43438e-11
GO_NEGATIVE_REGULATION_OF_CELL_CYCLE_PROCESS	AURKA,AURKB,BLM,BUB1,BUB1B,C15orf42,CASP2,CCNB1,CENPF,CHEK1,CLSPN,CNOT1,CSNK2A2,E2F1,E2F7,E2F8,ESPL1,EZH2,FANCI,FBXO5,GTSE1,MTBP,PLK1,PTTG1,PTTG3P,RFWD3,THOC5	27	214	2.57001e-11
GO_POSITIVE_REGULATION_OF_CELL_CYCLE_PROCESS	AURKA,AURKB,BIRC5,CASP2,CCNB1,CDC25B,CDC6,CDC7,CDCA5,CIT,CNOT1,DLGAP5,E2F1,E2F7,E2F8,ESPL1,FAM83D,FBXO5,GTSE1,KIF14,KIF23,MTBP,NDRG1,NUSAP1,PLK1,POU4F1,RACGAP1,UBE2C	28	247	2.63489e-11
GO_REGULATION_OF_MICROTUBULE_BASED_PROCESS	ASPM,AURKA,AURKB,BIRC5,C1orf135,CCNB1,CHEK1,CNIH2,ESPL1,FBXO5,HAUS8,KIF18A,KIF23,KIF4A,KIF4B,KIFC1,MYBL2,NDC80,NEK2,PLK1,PRC1,PSRC1,RACGAP1,RAN,RCC1,SKA1,SKA3,SLC39A12,SPAG5,SPC25,STIL,STMN1,TPX2,TUBB	34	243	3.3003e-11
GO_DNA_DEPENDENT_DNA_REPLICATION	BLM,CCNE1,CDC6,CDC7,FEN1,GINS1,GINS3,GINS4,MCM10,MCM2,MCM3,MCM4,MCM6,POLA2,POLQ,RAD51,RFC4,TOP2A	18	99	3.34045e-11
GO_MITOTIC_CELL_CYCLE	ANLN,ASPM,AURKA,AURKB,BIRC5,BLM,BUB1,BUB1B,C15orf42,CASP2,CCNB1,CCNB2,CCNE1,CDC20,CDC25A,CDC25B,CDC6,CDC7,CDCA2,CDCA3,CDCA5,CDCA8,CDT1,CENPA,CENPF,CENPN,CEP55,CHEK1,CIT,CLSPN,CNOT1,CSNK2A2,DLGAP5,DSCC1,E2F1,E2F7,E2F8,ESPL1,FAM64A,FAM83D,FANCI,FBXO5,FOXM1,FSD1,GINS1,GSG2,GTSE1,HAUS8,IQGAP3,KIF14,KIF15,KIF18A,KIF18B,KIF20A,KIF23,KIF2C,KIF4A,KIF4B,KIFC1,MCM10,MCM2,MCM3,MCM4,MCM6,MELK,MYBL2,NCAPD2,NC…	107	766	3.99217e-11
GO_CELL_CYCLE_CHECKPOINT	AURKA,AURKB,BIRC5,BLM,BRIP1,BUB1,BUB1B,C15orf42,CASP2,CCNB1,CDC6,CDT1,CENPF,CHEK1,CLSPN,CNOT1,CSNK2A2,DTL,E2F1,E2F7,FANCI,GTSE1,PLK1,RFWD3,TOP2A	25	194	4.05456e-11
GO_MEIOTIC_CELL_CYCLE	ASPM,AURKA,BOLL,CDC25B,CKS2,ESPL1,EXO1,FANCA,FANCD2,FBXO5,KIF18A,MKI67,MND1,NCAPD2,NEK2,PLK1,PTTG1,PTTG3P,RAD51,SGOL1,TOP2A,TRIP13,XRCC2	23	186	5.79426e-11
GO_DNA_CONFORMATION_CHANGE	ASF1B,BLM,BRIP1,CCNB1,CDCA5,CENPA,CENPI,CENPN,CENPO,CHAF1B,GINS1,GINS4,HIST1H4H,HJURP,MCM2,MCM3,MCM4,MCM6,NCAPD2,NCAPG,NCAPH,NUSAP1,OIP5,PIF1,RAD51,SRPK1,TOP2A	27	273	2.1234e-10
GO_POSITIVE_REGULATION_OF_CELL_CYCLE	AURKA,AURKB,BIRC5,CASP2,CCNB1,CDC25B,CDC6,CDC7,CDCA5,CIT,CNOT1,DLGAP5,E2F1,E2F7,E2F8,ESPL1,FAM83D,FBXO5,GTSE1,KIF14,KIF23,MTBP,NDRG1,NR2E1,NUSAP1,PLK1,POU4F1,PSRC1,RACGAP1,UBE2C	30	332	2.16876e-10
GO_NEGATIVE_REGULATION_OF_MITOTIC_CELL_CYCLE	AURKA,BLM,BUB1,BUB1B,C15orf42,CASP2,CCNB1,CENPF,CHEK1,CLSPN,CNOT1,CSNK2A2,E2F1,E2F7,EZH2,FANCI,GTSE1,MTBP,PLK1,PTTG1,PTTG3P,RFWD3,TOP2A	23	199	2.55634e-10
GO_CYTOSKELETON_ORGANIZATION	ANLN,ASPM,AURKA,AURKB,BIRC5,C1orf135,CCNB1,CENPA,CORO1C,DIAPH3,ESPL1,FBXO5,GAN,GAS2L3,HAUS8,KIF14,KIF18A,KIF18B,KIF20A,KIF23,KIF2C,KIF4A,KIF4B,KIFC1,KRT9,MYBL2,NCK2,NDC80,NEK2,NUSAP1,PKP1,PLK1,PPARGC1B,PRC1,PSRC1,RACGAP1,RAN,RCC1,SGOL1,SPAG5,SPC25,STIL,STMN1,TACC3,TMSB15A,TPX2,TUBA1B,TUBB,UGT8,XIRP1,XRCC2	51	838	2.8454e-10
GO_REGULATION_OF_SISTER_CHROMATID_SEGREGATION	BUB1,BUB1B,CCNB1,CDC6,CDCA5,CENPF,CSNK2A2,DLGAP5,ESPL1,FBXO5,PLK1,PTTG1,PTTG3P,UBE2C	14	67	3.04247e-10
GO_MEIOTIC_CELL_CYCLE_PROCESS	ASPM,AURKA,BOLL,CDC25B,CKS2,ESPL1,FANCA,FANCD2,FBXO5,KIF18A,MKI67,NCAPD2,PLK1,PTTG1,PTTG3P,RAD51,SGOL1,TOP2A,TRIP13,XRCC2	20	152	3.46912e-10
GO_DNA_REPLICATION_INITIATION	CCNE1,CDC6,CDC7,GINS4,MCM10,MCM2,MCM3,MCM4,MCM6,POLA2	10	29	5.23244e-10
GO_CYTOKINESIS	ANLN,AURKB,BIRC5,CEP55,CIT,ESPL1,KIF20A,KIF23,KIF4A,KIF4B,NUSAP1,PLK1,PRC1,RACGAP1,STMN1	15	84	7.64589e-10
GO_CYTOSKELETON_DEPENDENT_CYTOKINESIS	ANLN,AURKB,CEP55,KIF20A,KIF23,KIF4A,KIF4B,NUSAP1,PLK1,RACGAP1,STMN1	11	39	8.11991e-10
GO_CHROMOSOME_LOCALIZATION	BIRC5,CCNB1,CDCA5,CDCA8,CENPF,CEP55,DLGAP5,FAM83D,KIF14,KIF18A,KIF2C,KIFC1,PSRC1	13	61	1.07846e-09
GO_MITOTIC_CYTOKINESIS	ANLN,CEP55,KIF20A,KIF23,KIF4A,KIF4B,NUSAP1,PLK1,RACGAP1,STMN1	10	31	1.10667e-09
GO_DNA_INTEGRITY_CHECKPOINT	AURKA,BLM,BRIP1,C15orf42,CASP2,CCNB1,CDC6,CDT1,CHEK1,CLSPN,CNOT1,DTL,E2F1,E2F7,FANCI,GTSE1,PLK1,RFWD3,TOP2A	19	146	1.19428e-09
GO_METAPHASE_PLATE_CONGRESSION	CCNB1,CDCA5,CDCA8,CENPF,CEP55,FAM83D,KIF14,KIF18A,KIF2C,KIFC1,PSRC1	11	42	1.93647e-09
GO_MITOTIC_CELL_CYCLE_CHECKPOINT	AURKA,BLM,BUB1,BUB1B,C15orf42,CASP2,CCNB1,CENPF,CLSPN,CNOT1,CSNK2A2,E2F1,E2F7,FANCI,GTSE1,PLK1,RFWD3,TOP2A	18	139	3.43554e-09
GO_REGULATION_OF_CYTOSKELETON_ORGANIZATION	ASPM,AURKA,AURKB,BIRC5,C1orf135,CCNB1,CHEK1,CTSL2,ESPL1,FBXO5,HAUS8,KIF18A,KIF23,KIF4A,KIF4B,KIFC1,MYBL2,NCK2,NDC80,NEK2,PLK1,PRC1,PSRC1,RACGAP1,RAN,RCC1,SKA1,SKA3,SLC39A12,SPAG5,SPC25,STIL,STMN1,TPX2,TUBB	35	502	6.84627e-09
GO_NEGATIVE_REGULATION_OF_CELL_CYCLE_PHASE_TRANSITION	AURKA,BLM,BUB1,BUB1B,C15orf42,CASP2,CCNB1,CENPF,CLSPN,CNOT1,CSNK2A2,E2F1,E2F7,EZH2,FANCI,GTSE1,PLK1,RFWD3	18	146	7.65966e-09
GO_NEGATIVE_REGULATION_OF_CELLULAR_COMPONENT_ORGANIZATION	ANKRD27,ASPM,AURKA,AURKB,BIRC5,BUB1,BUB1B,C1orf135,CCNB1,CENPF,CHEK1,CORO1C,CSNK2A2,DNMT3B,ESPL1,FBXO5,HAUS8,KIF14,KIF23,KIF4A,KIF4B,KIFC1,MTBP,MYBL2,NDC80,NEK2,PIF1,PLK1,PRC1,PTTG1,PTTG3P,RACGAP1,RAN,RCC1,SEMA7A,SPAG5,SPC25,STIL,STMN1,TBC1D7,TPX2,TUBB	42	684	8.7714e-09
GO_POSITIVE_REGULATION_OF_CELL_DIVISION	AURKA,AURKB,BIRC5,CDC25B,CDC6,CDCA5,CIT,DLGAP5,ESPL1,FBXO5,KIF14,KIF23,NUSAP1,PLK1,RACGAP1,UBE2C,YBX1	17	132	1.02585e-08
GO_CELLULAR_RESPONSE_TO_DNA_DAMAGE_STIMULUS	AURKA,BLM,BRIP1,C12orf48,C15orf42,CASP2,CCNB1,CDC7,CDCA5,CHAF1B,CHEK1,CLSPN,CNOT1,DTL,DYRK2,E2F1,E2F7,EXO1,FANCA,FANCB,FANCD2,FANCE,FANCI,FEN1,FOXM1,GINS4,GTSE1,HIST1H4H,MCM10,NDRG1,NEIL3,PIF1,PLK1,POLQ,POLR2D,PTTG1,RAD51,RAD51AP1,RFC4,RFWD3,TOP2A,TRIP13,XRCC2	43	720	1.29757e-08
GO_MITOTIC_SPINDLE_ASSEMBLY	AURKB,BIRC5,KIF23,KIF4A,KIF4B,KIFC1,MYBL2,NEK2,RACGAP1,TPX2	10	41	2.26162e-08
GO_NEGATIVE_REGULATION_OF_CELL_CYCLE	AURKA,AURKB,BLM,BUB1,BUB1B,C15orf42,CASP2,CCNB1,CENPF,CHEK1,CLSPN,CNOT1,CSNK2A2,E2F1,E2F7,E2F8,ESPL1,EZH2,FANCI,FBXO5,GAS2L3,GTSE1,MTBP,PLK1,PTTG1,PTTG3P,RFWD3,RPRM,THOC5,TOP2A,UBE2C	31	433	2.78834e-08
GO_REGULATION_OF_ORGANELLE_ORGANIZATION	ANKRD27,ANLN,ASPM,AURKA,AURKB,BIRC5,BUB1,BUB1B,C1orf135,CCNB1,CDC20,CDC6,CDCA5,CENPF,CHEK1,CNOT1,CSNK2A2,CTSL2,DKC1,DLGAP5,DNMT3B,E2F1,ESPL1,FBXO5,HAUS8,HRK,KIF18A,KIF23,KIF4A,KIF4B,KIFC1,MTBP,MYBL2,NCK2,NDC80,NEK2,NUSAP1,PIF1,PLK1,POU5F1,PRC1,PSRC1,PTTG1,PTTG3P,RACGAP1,RAN,RCC1,SKA1,SKA3,SLC39A12,SPAG5,SPC25,STIL,STMN1,TBC1D7,TPX2,TUBB,UBE2C	58	1178	3.91095e-08
GO_NEGATIVE_REGULATION_OF_MITOTIC_NUCLEAR_DIVISION	BUB1,BUB1B,CENPF,CHEK1,CSNK2A2,MTBP,PLK1,PTTG1,PTTG3P	9	34	5.32032e-08
GO_NEGATIVE_REGULATION_OF_NUCLEAR_DIVISION	BUB1,BUB1B,CENPF,CHEK1,CSNK2A2,FBXO5,MTBP,PLK1,PTTG1,PTTG3P	10	46	7.41334e-08
GO_MEIOSIS_I	AURKA,CDC25B,CKS2,ESPL1,FANCD2,FBXO5,PLK1,PTTG1,PTTG3P,RAD51,TOP2A,TRIP13,XRCC2	13	88	1.08714e-07
GO_REGULATION_OF_TRANSCRIPTION_INVOLVED_IN_G1_S_TRANSITION_OF_MITOTIC_CELL_CYCLE	CCNE1,CDC6,CDT1,E2F1,E2F7,FBXO5,RRM2,TYMS	8	27	1.12794e-07
GO_NEGATIVE_REGULATION_OF_CHROMOSOME_SEGREGATION	BUB1,BUB1B,CENPF,CSNK2A2,ESPL1,PLK1,PTTG1,PTTG3P	8	28	1.54776e-07
GO_ANAPHASE_PROMOTING_COMPLEX_DEPENDENT_CATABOLIC_PROCESS	AURKA,AURKB,BUB1B,CCNB1,CDC20,PLK1,PSMA7,PSMD2,PSMD7,PTTG1,SKP2,UBE2C	12	77	1.83687e-07
GO_PROTEIN_COMPLEX_SUBUNIT_ORGANIZATION	ANLN,ASF1B,ASPM,AURKA,AURKB,BIRC5,BLM,C1QL2,C1orf135,CCNB1,CENPA,CENPF,CENPI,CENPN,CENPO,CHAF1B,CNIH2,COL11A2,CRYAA,ESPL1,F5,FAM123B,FANCA,FBXO5,HAUS8,HIST1H4H,HJURP,KCNG1,KCNS1,KCNV1,KIF14,KIF18A,KIF18B,KIF23,KIF2C,KIF4A,KIF4B,KIFC1,KRT9,MCM2,MYBL2,NCK2,NDC80,NEK2,NUP153,NUP205,NUP93,OIP5,PKP1,POLQ,PPARGC1B,PRC1,RACGAP1,RAD51,RAN,RCC1,RRM2,SF3B3,SPAG5,SPC25,STIL,STMN1,TMSB15A,TPX2,TRPM8,TUBB,UBE…	67	1527	2.49925e-07
GO_DNA_REPAIR	BLM,BRIP1,C12orf48,C15orf42,CDC7,CDCA5,CHAF1B,CHEK1,CLSPN,DTL,EXO1,FANCA,FANCB,FANCD2,FANCE,FANCI,FEN1,FOXM1,GINS4,HIST1H4H,NEIL3,PIF1,POLQ,POLR2D,PTTG1,RAD51,RAD51AP1,RFC4,RFWD3,TRIP13,XRCC2	31	480	2.79117e-07
GO_POSITIVE_REGULATION_OF_CELL_CYCLE_PHASE_TRANSITION	BIRC5,CDC6,CDC7,CDCA5,DLGAP5,ESPL1,FAM83D,FBXO5,MTBP,PLK1,UBE2C	11	68	4.04781e-07
GO_MITOTIC_DNA_INTEGRITY_CHECKPOINT	AURKA,BLM,C15orf42,CASP2,CCNB1,CLSPN,CNOT1,E2F1,E2F7,FANCI,GTSE1,RFWD3,TOP2A	13	100	5.0087e-07
GO_DNA_PACKAGING	ASF1B,CCNB1,CDCA5,CENPA,CENPI,CENPN,CENPO,CHAF1B,HIST1H4H,HJURP,MCM2,NCAPD2,NCAPG,NCAPH,NUSAP1,OIP5,SRPK1,TOP2A	18	194	6.08889e-07
GO_CELL_CYCLE_G2_M_PHASE_TRANSITION	AURKA,BIRC5,CCNB1,CCNB2,CDC25A,CDC25B,CHEK1,FOXM1,HAUS8,MELK,NEK2,PLK1,SKP2,TPX2,TUBB	15	138	7.12721e-07
GO_TRNA_TRANSPORT	NUP153,NUP155,NUP160,NUP205,NUP85,NUP93,RAN,XPOT	8	34	8.00727e-07
GO_POSITIVE_REGULATION_OF_MITOTIC_CELL_CYCLE	AURKA,BIRC5,CCNB1,CDC25B,CDC6,CDC7,CDCA5,DLGAP5,ESPL1,FBXO5,MTBP,NUSAP1,PLK1,UBE2C	14	123	9.54159e-07
GO_CELL_PROLIFERATION	ASPM,AURKB,BUB1,BUB1B,BYSL,CDC25A,CENPF,CKS1B,CKS2,CTPS,DKC1,DLGAP5,E2F8,FAM83D,FZD9,GINS1,GINS4,KIF14,KIF15,KIF2C,MCM10,MELK,MKI67,NDRG4,PLK1,PRKX,PTCH1,RACGAP1,RASGRF1,RIPK2,SH2D2A,SKP2,STIL,TACC3,TCF19,TPX2,TYMS	37	672	1.01429e-06
GO_MEMBRANE_DISASSEMBLY	CCNB1,CCNB2,NUP153,NUP155,NUP160,NUP205,NUP85,NUP93,PLK1	9	47	1.05899e-06
GO_SPINDLE_CHECKPOINT	AURKB,BIRC5,BUB1,BUB1B,CENPF,CSNK2A2,PLK1	7	25	1.10377e-06
GO_REGULATION_OF_CYTOKINESIS	AURKA,AURKB,CDC25B,CDC6,CIT,E2F7,E2F8,KIF14,KIF23,RACGAP1	10	64	1.90139e-06
GO_REGULATION_OF_CHROMOSOME_ORGANIZATION	AURKB,BUB1,BUB1B,CCNB1,CDC6,CDCA5,CENPF,CHEK1,CSNK2A2,DKC1,DLGAP5,DNMT3B,ESPL1,FBXO5,NEK2,PIF1,PLK1,POU5F1,PTTG1,PTTG3P,UBE2C	21	278	2.12888e-06
GO_POSITIVE_REGULATION_OF_MITOTIC_NUCLEAR_DIVISION	AURKA,BIRC5,CDCA5,DLGAP5,ESPL1,FBXO5,NUSAP1,PLK1,UBE2C	9	51	2.17902e-06
GO_DNA_GEOMETRIC_CHANGE	BLM,BRIP1,GINS1,GINS4,MCM2,MCM3,MCM4,MCM6,PIF1,RAD51,TOP2A	11	81	2.4459e-06
GO_REGULATION_OF_DNA_DEPENDENT_DNA_REPLICATION	BLM,C15orf42,CDC7,CDT1,DSCC1,E2F7,E2F8,RFC4	8	41	3.65793e-06
GO_DNA_BIOSYNTHETIC_PROCESS	BLM,BRIP1,CENPF,DKC1,DTL,EXO1,POLA2,POLQ,RAD51,RAD51AP1,RFC4,TYMS,XRCC2	13	121	4.45924e-06
GO_CHROMOSOME_CONDENSATION	CCNB1,CDCA5,NCAPD2,NCAPG,NCAPH,NUSAP1,TOP2A	7	31	5.35697e-06
GO_PROTEIN_LOCALIZATION_TO_CHROMOSOME_CENTROMERIC_REGION	AURKB,BUB1B,CENPA,GSG2,MTBP	5	13	7.01015e-06
GO_MICROTUBULE_DEPOLYMERIZATION	KIF14,KIF18A,KIF18B,KIF2C,STMN1	5	13	7.01015e-06
GO_REGULATION_OF_CELL_CYCLE_G2_M_PHASE_TRANSITION	BLM,C15orf42,CDC7,CENPF,CLSPN,FANCI,GTSE1,KIF14,PLK1	9	59	7.64581e-06
GO_NUCLEAR_EXPORT	DDX19A,NUP153,NUP155,NUP160,NUP205,NUP85,NUP93,NUTF2,NXT1,POLR2D,RAN,THOC5,XPO5,XPOT	14	147	7.97105e-06
GO_MACROMOLECULAR_COMPLEX_ASSEMBLY	ANLN,ASF1B,ASPM,AURKA,AURKB,BIRC5,BLM,C15orf42,C1QL2,CCNB1,CENPA,CENPF,CENPI,CENPN,CENPO,CHAF1B,CNIH2,CRYAA,DDX28,EIF2C2,EIF3B,F5,FAM123B,FANCA,FBXO5,HAUS8,HIST1H4H,HJURP,KCNG1,KCNS1,KCNV1,KIF23,KIF4A,KIF4B,KIFC1,MCM2,MYBL2,NCK2,NEK2,NIP7,NUP153,NUP205,NUP93,OIP5,PATL1,POLQ,POLR2D,RACGAP1,RAD51,RCC1,RRM2,SF3B3,TAF11,TPX2,TRPM8,TUBB,UBE2C,XRCC2	58	1398	9.70527e-06
GO_MITOTIC_CHROMOSOME_CONDENSATION	CDCA5,NCAPD2,NCAPG,NCAPH,NUSAP1	5	14	1.06984e-05
GO_DNA_RECOMBINATION	BLM,BRIP1,CDC7,EXO1,EXOSC6,FEN1,GINS4,MND1,PIF1,POLA2,POLQ,RAD51,RAD51AP1,RFC4,TOP2A,TRIP13,XRCC2	17	215	1.08802e-05
GO_POSITIVE_REGULATION_OF_NUCLEAR_DIVISION	AURKA,BIRC5,CDCA5,DLGAP5,ESPL1,FBXO5,NUSAP1,PLK1,UBE2C	9	62	1.16124e-05
GO_CENTROMERE_COMPLEX_ASSEMBLY	CENPA,CENPF,CENPI,CENPN,CENPO,HIST1H4H,HJURP,OIP5	8	48	1.25438e-05
GO_PROTEIN_SUMOYLATION	AURKB,BIRC5,BLM,CBX2,CDCA8,NUP153,NUP155,NUP160,NUP205,NUP85,NUP93,TOP2A	12	115	1.3991e-05
GO_REGULATION_OF_DNA_METABOLIC_PROCESS	AURKB,BLM,C12orf48,C15orf42,CDC6,CDC7,CDT1,CEBPG,CHEK1,DKC1,DSCC1,E2F7,E2F8,FOXM1,GTPBP4,NEK2,PIF1,POLQ,RAD51,RAD51AP1,RFC4,TOP2A	22	340	1.47315e-05
GO_POSITIVE_REGULATION_OF_CYTOKINESIS	AURKB,CDC25B,CDC6,CIT,KIF14,KIF23,RACGAP1	7	36	1.53946e-05
GO_PROTEIN_COMPLEX_BIOGENESIS	ANLN,ASF1B,ASPM,AURKA,AURKB,BIRC5,BLM,C1QL2,CCNB1,CENPA,CENPF,CENPI,CENPN,CENPO,CHAF1B,CNIH2,CRYAA,F5,FAM123B,FANCA,FBXO5,HAUS8,HIST1H4H,HJURP,KCNG1,KCNS1,KCNV1,KIF23,KIF4A,KIF4B,KIFC1,MCM2,MYBL2,NCK2,NEK2,NUP153,NUP205,NUP93,OIP5,POLQ,RACGAP1,RAD51,RCC1,RRM2,SF3B3,TPX2,TRPM8,TUBB,UBE2C	49	1132	1.69919e-05
GO_DNA_STRAND_ELONGATION_INVOLVED_IN_DNA_REPLICATION	FEN1,GINS1,GINS3,GINS4,POLA2,RFC4	6	25	1.76526e-05
GO_POSITIVE_REGULATION_OF_CHROMOSOME_SEGREGATION	CCNB1,CDC6,DLGAP5,ESPL1,FBXO5,PLK1	6	25	1.76526e-05
GO_RIBONUCLEOPROTEIN_COMPLEX_LOCALIZATION	DDX19A,NUP153,NUP155,NUP160,NUP205,NUP85,NUP93,NXT1,POLR2D,RAN,THOC5,XPOT	12	118	1.81902e-05
GO_STRAND_DISPLACEMENT	BLM,BRIP1,EXO1,RAD51,RAD51AP1,XRCC2	6	26	2.25042e-05
GO_REGULATION_OF_DNA_REPLICATION	AURKB,BLM,C15orf42,CDC6,CDC7,CDT1,DKC1,DSCC1,E2F7,E2F8,GTPBP4,NEK2,PIF1,RFC4	14	161	2.25136e-05
GO_DNA_REPLICATION_INDEPENDENT_NUCLEOSOME_ORGANIZATION	ASF1B,CENPA,CENPI,CENPN,CENPO,HIST1H4H,HJURP,OIP5	8	53	2.66405e-05
GO_REGULATION_OF_CELL_CYCLE_G1_S_PHASE_TRANSITION	AURKA,CASP2,CCNB1,CDC6,CNOT1,E2F1,E2F7,EZH2,FAM83D,GTSE1,KIF14,MTBP,RFWD3	13	147	3.68073e-05
GO_ORGANELLE_LOCALIZATION	ASPM,AURKA,BIRC5,CCNB1,CDCA5,CDCA8,CENPA,CENPF,CEP55,CNIH2,DLGAP5,ESPL1,F5,FAM83D,KIF14,KIF18A,KIF23,KIF2C,KIFC1,NDC80,NUSAP1,PSRC1,RAN,SPAG5	24	415	3.82334e-05
GO_DNA_STRAND_ELONGATION	FEN1,GINS1,GINS3,GINS4,POLA2,RFC4	6	30	5.36791e-05
GO_REGULATION_OF_DOUBLE_STRAND_BREAK_REPAIR_VIA_HOMOLOGOUS_RECOMBINATION	C12orf48,CHEK1,POLQ,RAD51,RAD51AP1	5	19	5.64881e-05
GO_NUCLEOBASE_CONTAINING_COMPOUND_TRANSPORT	DDX19A,IGF2BP3,NUP153,NUP155,NUP160,NUP205,NUP85,NUP93,NXT1,POLR2D,RAN,SLC25A19,THOC5,XPO5,XPOT	15	199	6.16427e-05
GO_CELLULAR_RESPONSE_TO_STRESS	AARS,AURKA,BLM,BRIP1,C12orf48,C15orf42,CALCB,CASP2,CCNB1,CDC7,CDCA5,CHAC1,CHAF1B,CHEK1,CLSPN,CNOT1,CTSL2,DNMT3B,DSC2,DTL,DUSP9,DYRK2,E2F1,E2F7,EXO1,EZH2,FANCA,FANCB,FANCD2,FANCE,FANCI,FEN1,FOXM1,GINS4,GTSE1,HIST1H4H,MCM10,MELK,MKI67,NCK2,NDRG1,NEIL3,NUP93,PIF1,PLK1,POLQ,POLR2D,PPARGC1B,PTTG1,RAD51,RAD51AP1,RFC4,RFWD3,RIMS3,RIPK2,SRD5A1,SUV39H2,TOP2A,TRIP13,XRCC2	60	1565	6.79578e-05
GO_PROTEIN_LOCALIZATION_TO_CHROMOSOME	AURKB,BUB1B,CENPA,EZH2,GSG2,MTBP,PLK1	7	45	6.99881e-05
GO_REGULATION_OF_CELLULAR_PROTEIN_CATABOLIC_PROCESS	AURKA,BUB1,BUB1B,CCNB1,CDC20,CENPF,CSNK2A2,DLGAP5,ESPL1,FAM123B,FBXO5,LAMP3,PLK1,PSMA7,PSMD2,PSMD7,RNF114,UBE2C	18	274	7.18019e-05
GO_NEGATIVE_REGULATION_OF_CHROMOSOME_ORGANIZATION	BUB1,BUB1B,CENPF,CSNK2A2,DNMT3B,ESPL1,PIF1,PLK1,PTTG1,PTTG3P	10	96	7.34706e-05
GO_REGULATION_OF_ATTACHMENT_OF_SPINDLE_MICROTUBULES_TO_KINETOCHORE	CCNB1,NEK2,RACGAP1,SPAG5	4	11	8.06289e-05
GO_PROTEIN_LOCALIZATION_TO_KINETOCHORE	AURKB,BUB1B,GSG2,MTBP	4	11	8.06289e-05
GO_GENE_SILENCING_BY_RNA	CNOT1,EIF2C2,HIST1H4H,NUP153,NUP155,NUP160,NUP205,NUP85,NUP93,POLR2D,RAN,XPO5	12	139	9.19867e-05
GO_G2_DNA_DAMAGE_CHECKPOINT	BLM,CHEK1,CLSPN,DTL,FANCI,PLK1	6	33	9.44393e-05
GO_REGULATION_OF_SIGNAL_TRANSDUCTION_BY_P53_CLASS_MEDIATOR	AURKA,AURKB,BLM,BRIP1,CHEK1,CSNK2A2,DYRK2,EXO1,POU4F1,RFC4,TAF11,TAF4B,TPX2	13	162	0.000100403
GO_NUCLEAR_ENVELOPE_ORGANIZATION	CCNB1,CCNB2,NUP153,NUP155,NUP160,NUP205,NUP85,NUP93,PLK1	9	81	0.000101521
GO_RNA_LOCALIZATION	DDX19A,IGF2BP3,NUP153,NUP155,NUP160,NUP205,NUP85,NUP93,NXT1,POLR2D,RAN,THOC5,XPO5,XPOT	14	185	0.000103166
GO_MEIOTIC_CHROMOSOME_SEGREGATION	ESPL1,FANCD2,PLK1,PTTG1,PTTG3P,SGOL1,TOP2A,TRIP13	8	65	0.000119203
GO_PEPTIDYL_LYSINE_MODIFICATION	AURKB,BEND3,BIRC5,BLM,C20orf20,CBX2,CDCA8,CPA4,EZH2,JMJD6,NUP153,NUP155,NUP160,NUP205,NUP85,NUP93,SUV39H2,TOP2A,YEATS2	19	312	0.000124452
GO_POSITIVE_REGULATION_OF_CELLULAR_PROTEIN_CATABOLIC_PROCESS	AURKA,BUB1B,CCNB1,CDC20,DLGAP5,ESPL1,FAM123B,FBXO5,PLK1,PSMA7,PSMD2,PSMD7,RNF114,UBE2C	14	192	0.00015284
GO_MULTI_ORGANISM_LOCALIZATION	NUP153,NUP155,NUP160,NUP205,NUP85,NUP93,RAN,THOC5	8	68	0.000164382
GO_SIGNAL_TRANSDUCTION_BY_P53_CLASS_MEDIATOR	AURKA,CASP2,CCNB1,CNOT1,DYRK2,E2F1,E2F2,E2F7,FOXM1,GTSE1,NDRG1	11	127	0.000173902
GO_POSITIVE_REGULATION_OF_PROTEIN_MODIFICATION_BY_SMALL_PROTEIN_CONJUGATION_OR_REMOVAL	BUB1B,CCNB1,CDC20,FAM123B,FANCI,FBXO5,PLK1,PSMA7,PSMD2,PSMD7,RIPK2,SKP2,TBC1D7,UBE2C	14	196	0.000189611
GO_HISTONE_EXCHANGE	CENPA,CENPI,CENPN,CENPO,HIST1H4H,HJURP,OIP5	7	53	0.000202894
GO_REGULATION_OF_DOUBLE_STRAND_BREAK_REPAIR	C12orf48,CHEK1,FOXM1,POLQ,RAD51,RAD51AP1	6	38	0.000213568
GO_SPINDLE_LOCALIZATION	ASPM,CENPA,ESPL1,NDC80,NUSAP1,SPAG5	6	38	0.000213568
GO_PROTEIN_DEPOLYMERIZATION	KIF14,KIF18A,KIF18B,KIF2C,STMN1	5	25	0.000230281
GO_HISTONE_PHOSPHORYLATION	AURKA,AURKB,CCNB1,CHEK1,GSG2	5	25	0.000230281
GO_POSITIVE_REGULATION_OF_MITOTIC_SISTER_CHROMATID_SEPARATION	DLGAP5,ESPL1,FBXO5,PLK1	4	14	0.000231487
GO_G1_DNA_DAMAGE_CHECKPOINT	AURKA,CASP2,CCNB1,CNOT1,E2F1,E2F7,GTSE1,RFWD3	8	73	0.000270432
GO_FEMALE_MEIOTIC_DIVISION	AURKA,CDC25B,FBXO5,PLK1,TRIP13	5	26	0.000279751
GO_DNA_SYNTHESIS_INVOLVED_IN_DNA_REPAIR	BLM,BRIP1,DTL,EXO1,RAD51,RAD51AP1,RFC4,XRCC2	8	74	0.000297203
GO_DNA_REPLICATION_CHECKPOINT	C15orf42,CDC6,CDT1,CLSPN	4	15	0.000309939
GO_ACTIVATION_OF_ANAPHASE_PROMOTING_COMPLEX_ACTIVITY	CDC20,FBXO5,PLK1,UBE2C	4	15	0.000309939
GO_NUCLEUS_ORGANIZATION	CCNB1,CCNB2,CEP55,NUP153,NUP155,NUP160,NUP205,NUP85,NUP93,PLK1,SRPK1	11	136	0.000316485
GO_MITOTIC_RECOMBINATION	FEN1,POLA2,RAD51,RFC4,TOP2A,XRCC2	6	41	0.000328148
GO_MICROTUBULE_POLYMERIZATION_OR_DEPOLYMERIZATION	FBXO5,KIF14,KIF18A,KIF18B,KIF2C,STMN1	6	41	0.000328148
GO_REGULATION_OF_TRANSFERASE_ACTIVITY	AURKB,BLM,BUB1B,CCNB1,CCNE1,CDC20,CDC25A,CDC25B,CDC6,CHI3L1,CKS1B,CKS2,CLSPN,CORO1C,DKC1,DSCC1,DUS2L,DUSP9,EZH2,FAM20A,FBXO5,GTPBP4,IQGAP3,KIF14,LRP8,NCK2,NEK2,PIF1,PLK1,PSMA7,PSMD2,PSMD7,PSRC1,RBL1,RFC4,RIPK2,STK38,TPX2,UBE2C	39	946	0.000339584
GO_SIGNAL_TRANSDUCTION_IN_RESPONSE_TO_DNA_DAMAGE	AURKA,CASP2,CCNB1,CNOT1,E2F1,E2F7,FOXM1,GTSE1,NDRG1	9	96	0.000372453
GO_REGULATION_OF_CYCLIN_DEPENDENT_PROTEIN_KINASE_ACTIVITY	BLM,CDC25A,CDC6,CKS1B,CKS2,GTPBP4,PLK1,PSRC1,UBE2C	9	97	0.000402336
GO_REGULATION_OF_EXIT_FROM_MITOSIS	ANLN,BIRC5,CDCA5,UBE2C	4	16	0.000405762
GO_NEGATIVE_REGULATION_OF_CELL_CYCLE_G1_S_PHASE_TRANSITION	AURKA,CASP2,CCNB1,CNOT1,E2F1,E2F7,EZH2,GTSE1,RFWD3	9	98	0.000434167
GO_DOUBLE_STRAND_BREAK_REPAIR	BLM,BRIP1,CDC7,CDCA5,FEN1,GINS4,HIST1H4H,POLQ,RAD51,RAD51AP1,TRIP13,XRCC2	12	165	0.000455682
GO_REPRODUCTION	ASF1B,ASPM,AURKA,B4GALNT1,BOLL,BYSL,CASP2,CBX2,CCNB1,CCNE1,CDC25B,CENPI,CKS2,CTSL2,DIAPH3,E2F1,E2F7,E2F8,ESPL1,EXO1,FANCA,FANCD2,FBXO5,IDO1,KIF18A,KIFC1,KRT9,MKI67,MND1,NCAPD2,NEK2,NSDHL,OPRK1,PLK1,PTTG1,PTTG3P,RACGAP1,RAD51,RAN,RNF114,SGOL1,SRD5A1,SRPK1,TAF4B,TFCP2L1,TOP2A,TRIP13,XRCC2,ZFAT	49	1297	0.000457013
GO_REGULATION_OF_CELL_CYCLE_CHECKPOINT	CCNB1,GSG2,NDRG1,RFWD3,THOC5	5	29	0.000477133
GO_RECOMBINATIONAL_REPAIR	BLM,CDC7,FEN1,GINS4,POLQ,RAD51,RAD51AP1,XRCC2	8	80	0.000506998
GO_PROTEASOMAL_PROTEIN_CATABOLIC_PROCESS	AURKA,AURKB,BUB1B,CCNB1,CDC20,FAM123B,GTSE1,KIF14,PLK1,PSMA7,PSMD2,PSMD7,PTTG1,RNF24,SKP2,UBE2C	16	271	0.000585404
GO_REGULATION_OF_PROTEIN_UBIQUITINATION_INVOLVED_IN_UBIQUITIN_DEPENDENT_PROTEIN_CATABOLIC_PROCESS	BUB1B,CCNB1,CDC20,FBXO5,PLK1,PSMA7,PSMD2,PSMD7,UBE2C	9	103	0.000625973
GO_REGULATION_OF_PROTEASOMAL_UBIQUITIN_DEPENDENT_PROTEIN_CATABOLIC_PROCESS	AURKA,BUB1,BUB1B,CCNB1,CENPF,CSNK2A2,DLGAP5,ESPL1,FBXO5,PLK1,RNF114	11	148	0.00064948
GO_OOCYTE_MATURATION	CCNB1,CDC25B,FBXO5,TRIP13	4	18	0.000657741
GO_NITROGEN_COMPOUND_TRANSPORT	AQP9,DDX19A,GAL,IGF2BP3,NUP153,NUP155,NUP160,NUP205,NUP85,NUP93,NXT1,POLR2D,RAN,RHCG,SLC15A1,SLC25A19,SLC36A1,SLC6A2,SLC7A1,SLC7A5,THOC5,XK,XPO5,XPOT	24	507	0.000754075
GO_POSITIVE_REGULATION_OF_CELL_CYCLE_ARREST	AURKA,CASP2,CCNB1,CNOT1,E2F1,E2F7,GTSE1,POU4F1	8	85	0.000761749
GO_HOMOLOGOUS_CHROMOSOME_SEGREGATION	ESPL1,FANCD2,PLK1,PTTG1,PTTG3P,TRIP13	6	48	0.000781931
GO_NUCLEAR_IMPORT	JAK3,NUP153,NUP155,NUP205,NUP85,NUP93,NUTF2,POLA2,RAN,TNPO3	10	129	0.000817627
GO_MITOTIC_G2_M_TRANSITION_CHECKPOINT	BLM,C15orf42,CLSPN,FANCI	4	19	0.000818075
GO_REGULATION_OF_PROTEIN_CATABOLIC_PROCESS	AURKA,BUB1,BUB1B,CCNB1,CDC20,CENPF,CSNK2A2,DLGAP5,ESPL1,FAM123B,FAM83D,FBXO5,LAMP3,PLK1,PSMA7,PSMD2,PSMD7,RNF114,SF3B3,UBE2C	20	393	0.000853295
GO_REGULATION_OF_CELL_CYCLE_ARREST	AURKA,CASP2,CCNB1,CNOT1,E2F1,E2F7,FOXM1,GTSE1,POU4F1	9	108	0.000882077
GO_PROTEIN_DNA_COMPLEX_SUBUNIT_ORGANIZATION	ASF1B,CENPA,CENPF,CENPI,CENPN,CENPO,CHAF1B,HIST1H4H,HJURP,MCM2,OIP5,RAD51,TAF11,XRCC2	14	229	0.000905242
GO_CELLULAR_COMPONENT_DISASSEMBLY	CALCB,CCNB1,CCNB2,CHAF1B,CLSPN,CTSL2,FAM123B,KIF14,KIF18A,KIF18B,KIF2C,MMP1,MMP12,NUP153,NUP155,NUP160,NUP205,NUP85,NUP93,PLK1,RFWD3,RIMS3,STMN1,TOP2A	24	515	0.000935253
GO_MICROTUBULE_BASED_MOVEMENT	DLGAP5,KIF14,KIF15,KIF18A,KIF18B,KIF20A,KIF23,KIF2C,KIF4A,KIF4B,KIF7,KIFC1,RACGAP1	13	205	0.000978038
GO_POSITIVE_REGULATION_OF_LIGASE_ACTIVITY	BUB1B,CCNB1,CDC20,FBXO5,PLK1,PSMA7,PSMD2,PSMD7,UBE2C	9	110	0.00100581
GO_REGULATION_OF_PROTEASOMAL_PROTEIN_CATABOLIC_PROCESS	AURKA,BUB1,BUB1B,CCNB1,CENPF,CSNK2A2,DLGAP5,ESPL1,FBXO5,LAMP3,PLK1,RNF114	12	181	0.00103321
GO_PROTEIN_UBIQUITINATION_INVOLVED_IN_UBIQUITIN_DEPENDENT_PROTEIN_CATABOLIC_PROCESS	AURKA,AURKB,BUB1B,CCNB1,CDC20,GAN,PLK1,PTTG1,RNF24,UBE2C	10	134	0.00109541
GO_POSITIVE_REGULATION_OF_TRANSFERASE_ACTIVITY	AURKB,BUB1B,CCNB1,CDC20,CDC25B,CDC6,CHI3L1,CLSPN,DKC1,DSCC1,DUSP9,EZH2,FAM20A,FBXO5,IQGAP3,KIF14,LRP8,NEK2,PLK1,PSMA7,PSMD2,PSMD7,PSRC1,RFC4,RIPK2,TPX2,UBE2C	27	616	0.00114619
GO_AMINO_ACID_ACTIVATION	AARS,GARS,KARS,MARS,MARS2,YARS	6	52	0.00120067
GO_ORGANELLE_ASSEMBLY	ANLN,ASPM,AURKA,AURKB,BIRC5,CENPA,CENPF,DDX28,FBXO5,HAUS8,KIF23,KIF4A,KIF4B,KIFC1,MYBL2,NEK2,NIP7,ONECUT2,PATL1,RACGAP1,RCC1,TPX2,TUBB	23	495	0.00123274
GO_POSITIVE_REGULATION_OF_DNA_METABOLIC_PROCESS	AURKB,CDC7,CEBPG,DKC1,DSCC1,E2F7,E2F8,FOXM1,NEK2,RAD51,RFC4,TOP2A	12	185	0.00124744
GO_GENE_SILENCING	BEND3,CNOT1,EIF2C2,HIST1H4H,NUP153,NUP155,NUP160,NUP205,NUP85,NUP93,POLR2D,RAN,XPO5	13	212	0.00132711
GO_ANTIGEN_PROCESSING_AND_PRESENTATION_OF_PEPTIDE_OR_POLYSACCHARIDE_ANTIGEN_VIA_MHC_CLASS_II	CTSL2,KIF15,KIF18A,KIF23,KIF2C,KIF4A,KIF4B,RACGAP1	8	94	0.00147277
GO_ATP_DEPENDENT_CHROMATIN_REMODELING	CENPA,CENPI,CENPN,CENPO,HIST1H4H,HJURP,OIP5	7	74	0.00156599
GO_POSITIVE_REGULATION_OF_CATALYTIC_ACTIVITY	ANKRD27,ARHGAP11A,ARHGAP11B,ATP1B3,AURKB,BUB1B,C9orf100,CASP2,CCNB1,CDC20,CDC25B,CDC6,CDH3,CHI3L1,CLSPN,CORO1C,DEPDC1,DEPDC1B,DKC1,DSCC1,DUSP9,EZH2,FAM20A,FBXO5,FTMT,GFRA3,HSPE1,IQGAP3,JAK3,KALRN,KIF14,LRP8,MTCH1,NCK2,NEK2,PLK1,PPARGC1B,PSMA7,PSMD2,PSMD7,PSRC1,RACGAP1,RASGEF1C,RASGRF1,RCC1,RFC4,RIPK2,RSU1,SH3BP1,STXBP5L,TBC1D7,TPX2,UBE2C	53	1518	0.00161559
GO_REGULATION_OF_DNA_REPAIR	C12orf48,CEBPG,CHEK1,FOXM1,POLQ,RAD51,RAD51AP1	7	75	0.00169362
GO_NUCLEAR_PORE_COMPLEX_ASSEMBLY	NUP153,NUP205,NUP93	3	11	0.00174518
GO_NEGATIVE_REGULATION_OF_GENE_EXPRESSION	ATXN1L,AURKB,BEND3,BIRC5,CBX2,CCNB1,CEBPG,CENPF,CHAC1,CNOT1,DEPDC1,DNMT3B,E2F1,E2F7,E2F8,EIF2C2,ENO1,EZH2,FOXG1,FOXM1,HIST1H4H,IGF2BP3,IQGAP3,LANCL2,LRP8,NCK2,NFIB,NR2E1,NUP153,NUP155,NUP160,NUP205,NUP85,NUP93,PLK1,POLR2D,POU4F1,POU5F1,PPARGC1B,PRAME,PRDM13,PTCH1,RAN,RBL1,SUV39H2,TFCP2L1,TH1L,VAX1,XPO5,YEATS2,ZNF280A,ZNF488	52	1493	0.00188219
GO_RETROGRADE_VESICLE_MEDIATED_TRANSPORT_GOLGI_TO_ER	KIF15,KIF18A,KIF23,KIF2C,KIF4A,KIF4B,RACGAP1	7	77	0.00197304
GO_ESTABLISHMENT_OF_MITOTIC_SPINDLE_LOCALIZATION	CENPA,ESPL1,NDC80,NUSAP1	4	24	0.00204764
GO_REGULATION_OF_DNA_RECOMBINATION	BLM,C12orf48,CHEK1,POLQ,RAD51,RAD51AP1	6	58	0.00212615
GO_PEPTIDYL_AMINO_ACID_MODIFICATION	AURKA,AURKB,BEND3,BIRC5,BLM,C20orf20,CBX2,CCNB1,CDC7,CDCA8,CHEK1,CLSPN,CPA4,DYRK2,EZH2,GSG2,IL12RB2,JAK3,JMJD6,MELK,NUP153,NUP155,NUP160,NUP205,NUP85,NUP93,PLK1,PRKX,RIPK2,STK38,SUV39H2,TOP2A,YEATS2	33	841	0.00214671
GO_REGULATION_OF_PROTEIN_MODIFICATION_BY_SMALL_PROTEIN_CONJUGATION_OR_REMOVAL	BUB1B,CCNB1,CDC20,FAM123B,FANCI,FBXO5,GTPBP4,PLK1,PSMA7,PSMD2,PSMD7,RIPK2,SKP2,TBC1D7,UBE2C	15	280	0.00224421
GO_POSITIVE_REGULATION_OF_DNA_DEPENDENT_DNA_REPLICATION	CDC7,E2F7,E2F8	3	12	0.00228733
GO_MITOTIC_SISTER_CHROMATID_COHESION	CDCA5,DSCC1,GSG2	3	12	0.00228733
GO_NEGATIVE_REGULATION_OF_CELL_CYCLE_G2_M_PHASE_TRANSITION	BLM,C15orf42,CLSPN,FANCI	4	25	0.00239381
GO_CHROMATIN_ASSEMBLY_OR_DISASSEMBLY	ASF1B,CENPA,CENPI,CENPN,CENPO,CHAF1B,HIST1H4H,HJURP,MCM2,OIP5,SUV39H2	11	177	0.00274234
GO_ANTIGEN_PROCESSING_AND_PRESENTATION_OF_PEPTIDE_ANTIGEN	CTSL2,KIF15,KIF18A,KIF23,KIF2C,KIF4A,KIF4B,PSMA7,PSMD2,PSMD7,RACGAP1	11	177	0.00274234
GO_PALLIUM_DEVELOPMENT	ARHGAP11B,ASPM,BTBD3,EZH2,KIF14,LRP8,NR2E1,RAN,SRD5A1,TACC3	10	153	0.00293345
GO_CEREBRAL_CORTEX_DEVELOPMENT	ARHGAP11B,ASPM,BTBD3,KIF14,LRP8,NR2E1,SRD5A1,TACC3	8	105	0.00296508
GO_REGULATION_OF_LIGASE_ACTIVITY	BUB1B,CCNB1,CDC20,FBXO5,PLK1,PSMA7,PSMD2,PSMD7,UBE2C	9	130	0.00319205
GO_MICROTUBULE_ORGANIZING_CENTER_ORGANIZATION	AURKA,HAUS8,NEK2,PLK1,SGOL1,STIL,XRCC2	7	84	0.00324013
GO_POSITIVE_REGULATION_OF_PROTEIN_CATABOLIC_PROCESS	AURKA,BUB1B,CCNB1,CDC20,DLGAP5,ESPL1,FAM123B,FBXO5,PLK1,PSMA7,PSMD2,PSMD7,RNF114,UBE2C	14	263	0.00328357
GO_INTERSTRAND_CROSS_LINK_REPAIR	FANCA,FANCB,FANCD2,FANCE,FANCI	5	44	0.00328869
GO_NEGATIVE_REGULATION_OF_CELLULAR_PROTEIN_CATABOLIC_PROCESS	BUB1,BUB1B,CENPF,CSNK2A2,LAMP3,PLK1	6	64	0.00350903
GO_CHROMATIN_MODIFICATION	ASF1B,AURKA,AURKB,BEND3,C20orf20,CBX2,CCNB1,CENPA,CENPI,CENPN,CENPO,CHEK1,CPA4,EZH2,GSG2,HIST1H4H,HJURP,JMJD6,OIP5,PRDM13,RBL1,SUV39H2,YEATS2	23	539	0.00360884
GO_REGULATION_OF_SPINDLE_CHECKPOINT	CCNB1,GSG2,NDRG1	3	14	0.00365705
GO_ATTACHMENT_OF_SPINDLE_MICROTUBULES_TO_KINETOCHORE	AURKB,NDC80,SGOL1	3	14	0.00365705
GO_CYTOKINETIC_PROCESS	AURKB,KIF23,RACGAP1	3	14	0.00365705
GO_NUCLEAR_TRANSPORT	DDX19A,JAK3,NUP153,NUP155,NUP160,NUP205,NUP85,NUP93,NUTF2,NXT1,POLA2,POLR2D,RAN,THOC5,TNPO3,XPO5,XPOT	17	355	0.00379016
GO_OOGENESIS	ASPM,CCNB1,CDC25B,FBXO5,TAF4B,TRIP13	6	65	0.00379234
GO_ANTIGEN_PROCESSING_AND_PRESENTATION	CTSL2,KIF15,KIF18A,KIF23,KIF2C,KIF4A,KIF4B,PSMA7,PSMD2,PSMD7,RACGAP1,ULBP1	12	213	0.00400649
GO_NUCLEAR_PORE_ORGANIZATION	NUP153,NUP205,NUP93	3	15	0.00449383
GO_CELLULAR_AMINO_ACID_METABOLIC_PROCESS	AADAT,AARS,CTPS,DNMT3B,GARS,HPDL,IDO1,KARS,MARS,MARS2,MTHFD2,PHGDH,PSAT1,SLC7A5,TYMS,YARS	16	332	0.00460815
GO_PROTEIN_LOCALIZATION_TO_CYTOSKELETON	AURKA,FAM83D,SPAG5,STIL	4	30	0.00473693
GO_PROTEIN_EXPORT_FROM_NUCLEUS	NUTF2,NXT1,RAN,XPO5	4	30	0.00473693
GO_NEGATIVE_REGULATION_OF_PROTEIN_MODIFICATION_BY_SMALL_PROTEIN_CONJUGATION_OR_REMOVAL	BUB1B,CCNB1,CDC20,FBXO5,GTPBP4,PSMA7,PSMD2,PSMD7,UBE2C	9	139	0.00496241
GO_POSITIVE_REGULATION_OF_MOLECULAR_FUNCTION	ANKRD27,ARHGAP11A,ARHGAP11B,ATP1B3,AURKB,BUB1B,C9orf100,CASP2,CCNB1,CDC20,CDC25B,CDC6,CDH3,CEBPG,CHI3L1,CLSPN,CORO1C,DEPDC1,DEPDC1B,DKC1,DSCC1,DUSP9,ENO1,EZH2,FAM20A,FBXO5,FTMT,GAL,GFRA3,HSPE1,IQGAP3,JAK3,KALRN,KIF14,LRP8,MTCH1,NCK2,NEK2,PLK1,PPARGC1B,PSMA7,PSMD2,PSMD7,PSRC1,RACGAP1,RAN,RASGEF1C,RASGRF1,RCC1,RFC4,RIPK2,RIPK4,RSU1,SH3BP1,STXBP5L,TBC1D7,TPX2,UBE2C	58	1791	0.00516041
GO_NEGATIVE_REGULATION_OF_DNA_RECOMBINATION	BLM,C12orf48,POLQ	3	16	0.00543723
GO_PORE_COMPLEX_ASSEMBLY	NUP153,NUP205,NUP93	3	16	0.00543723
GO_SINGLE_ORGANISM_CELLULAR_LOCALIZATION	ASPM,ATP1B3,CCNB1,CDCA5,CDCA8,CENPA,CEP55,CNIH2,DLGAP5,ESPL1,F5,ITGB7,JAK3,KIF14,KIF18A,KIF23,KIF2C,KIFC1,NDC80,NPC1,NUP155,NUP205,NUP85,NUP93,NUSAP1,NUTF2,POLA2,PSRC1,PTCH1,RAN,SPAG5,TNPO3,TSPAN33	33	898	0.00580383
GO_CELLULAR_MACROMOLECULAR_COMPLEX_ASSEMBLY	ANLN,ASF1B,C15orf42,CENPA,CENPF,CENPI,CENPN,CENPO,CHAF1B,DDX28,EIF2C2,EIF3B,FBXO5,HIST1H4H,HJURP,MCM2,NCK2,NIP7,NUP153,NUP205,NUP93,OIP5,PATL1,POLR2D,RAD51,TAF11,UBE2C,XRCC2	28	727	0.00580723
GO_IN_UTERO_EMBRYONIC_DEVELOPMENT	BYSL,CCNB1,CCNB2,E2F7,E2F8,ENO1,GINS1,GINS4,NEK2,NSDHL,POU5F1,PTCH1,STIL,XRCC2,ZFAT	15	311	0.0059343
GO_TELOMERE_MAINTENANCE_VIA_RECOMBINATION	FEN1,POLA2,RAD51,RFC4	4	32	0.00599516
GO_CHROMATIN_ORGANIZATION	ASF1B,AURKA,AURKB,BEND3,C20orf20,CBX2,CCNB1,CENPA,CENPI,CENPN,CENPO,CHAF1B,CHEK1,CPA4,EZH2,GSG2,HIST1H4H,HJURP,JMJD6,MCM2,OIP5,PRDM13,RBL1,SRPK1,SUV39H2,YEATS2	26	663	0.0061573
GO_PROTEIN_LOCALIZATION_TO_CENTROSOME	AURKA,SPAG5,STIL	3	17	0.00649071
GO_REGULATION_OF_SISTER_CHROMATID_COHESION	BUB1,CDCA5,ESPL1	3	17	0.00649071
GO_POSITIVE_REGULATION_OF_MRNA_3_END_PROCESSING	CCNB1,CNOT1,EIF2C2	3	17	0.00649071
GO_REGULATION_OF_RESPONSE_TO_DNA_DAMAGE_STIMULUS	C12orf48,CEBPG,CHEK1,FOXM1,POLQ,RAD51,RAD51AP1,RFWD3,THOC5	9	145	0.00651226
GO_CENTRAL_NERVOUS_SYSTEM_DEVELOPMENT	AARS,ARHGAP11B,ASPM,BTBD3,BYSL,CASP2,CENPF,E2F1,ECE2,EZH2,FOXG1,HAPLN3,KIF14,LRP8,MDGA2,NDRG4,NFIB,NR2E1,PHGDH,POU4F1,PTCH1,RAN,SEMA7A,SH3GL3,SRD5A1,STIL,STMN1,TACC3,TBX19,UGT8,VAX1,ZNF488	32	872	0.00667486
GO_HIPPOCAMPUS_DEVELOPMENT	EZH2,KIF14,LRP8,NR2E1,RAN,SRD5A1	6	73	0.00670493
GO_TELENCEPHALON_DEVELOPMENT	ARHGAP11B,ASPM,BTBD3,EZH2,KIF14,LRP8,NFIB,NR2E1,RAN,SEMA7A,SRD5A1,TACC3	12	228	0.00681981
GO_PROTEIN_PHOSPHORYLATION	AURKA,AURKB,BIRC5,BUB1,BUB1B,CAMKV,CCNB1,CCNE1,CDC25B,CDC7,CHEK1,CIT,CLSPN,CSNK2A2,DUSP9,DYRK2,GFRA3,GSG2,IL12RB2,IQGAP3,JAK3,KALRN,MELK,NEK2,PLK1,PRKX,PSMA7,PSMD2,PSMD7,RASGRF1,RIPK2,RIPK4,SRPK1,STK38	34	944	0.00692626
GO_VIRAL_LIFE_CYCLE	EIF3B,ITGB7,LAMP3,NPC1,NUP153,NUP155,NUP160,NUP205,NUP85,NUP93,PVR,RAN,TFRC,THOC5	14	290	0.00764994
GO_REGULATION_OF_UBIQUITIN_PROTEIN_LIGASE_ACTIVITY	CCNB1,FBXO5,PLK1	3	18	0.00765731
GO_REGULATION_OF_CELL_MATURATION	AURKA,GAL,KIF14	3	18	0.00765731
GO_HEAD_DEVELOPMENT	AARS,ARHGAP11B,ASPM,BTBD3,BYSL,CASP2,CENPF,E2F1,ECE2,EZH2,FOXG1,KIF14,LRP8,NDRG4,NFIB,NR2E1,PHGDH,POU4F1,PTCH1,RAN,SEMA7A,SRD5A1,STIL,STMN1,TACC3,TBX19,VAX1	27	709	0.00771185
GO_POSITIVE_REGULATION_OF_CHROMOSOME_ORGANIZATION	AURKB,CCNB1,DKC1,DLGAP5,DNMT3B,ESPL1,FBXO5,NEK2,PLK1	9	150	0.00806727
GO_CHROMATIN_REMODELING	CENPA,CENPI,CENPN,CENPO,CHEK1,HIST1H4H,HJURP,OIP5,SUV39H2	9	150	0.00806727
GO_REGULATION_OF_CELLULAR_RESPONSE_TO_HEAT	NUP153,NUP155,NUP160,NUP205,NUP85,NUP93	6	76	0.00813108
GO_FOREBRAIN_DEVELOPMENT	ARHGAP11B,ASPM,BTBD3,E2F1,EZH2,KIF14,LRP8,NFIB,NR2E1,POU4F1,RAN,SEMA7A,SRD5A1,STIL,TACC3,TBX19	16	357	0.00900694
GO_PROTEIN_IMPORT	JAK3,NUP155,NUP205,NUP85,NUP93,NUTF2,POLA2,RAN,TNPO3	9	155	0.00988999
GO_NUCLEAR_TRANSCRIBED_MRNA_CATABOLIC_PROCESS_DEADENYLATION_DEPENDENT_DECAY	CNOT1,EXOSC6,LSM2,PATL1,POLR2D	5	57	0.00994486
GO_PROTEIN_LOCALIZATION_TO_ORGANELLE	AURKA,AURKB,BUB1B,CENPA,CNGB1,EZH2,FAM83D,GSG2,JAK3,MTBP,NUP155,NUP205,NUP85,NUP93,NUTF2,PLK1,POLA2,RAN,SPAG5,STIL,TNPO3,YBX1	22	556	0.0101829
GO_PROTEIN_LOCALIZATION_TO_NUCLEUS	JAK3,NUP155,NUP205,NUP85,NUP93,NUTF2,POLA2,RAN,TNPO3	9	156	0.010289
GO_TELOMERE_ORGANIZATION	DKC1,FEN1,HIST1H4H,PIF1,POLA2,RAD51,RFC4	7	104	0.0102941
GO_REGULATION_OF_SPINDLE_ORGANIZATION	PLK1,PSRC1,TPX2	3	20	0.0103401
GO_CHROMOSOME_SEPARATION	ESPL1,NCAPD2,TOP2A	3	20	0.0103401
GO_NEGATIVE_REGULATION_OF_NITROGEN_COMPOUND_METABOLIC_PROCESS	ATXN1L,AURKB,BEND3,BIRC5,BLM,C12orf48,CBX2,CDC6,CEBPG,CENPF,CNOT1,DEPDC1,DNMT3B,E2F1,E2F7,E2F8,EIF2C2,ENO1,EZH2,FOXG1,FOXM1,GABBR2,GTPBP4,HIST1H4H,IGF2BP3,LANCL2,LRP8,NCK2,NFIB,NR2E1,PIF1,PLK1,POLQ,POU4F1,POU5F1,PPARGC1B,PRAME,PRDM13,PTCH1,RAN,RBL1,SUV39H2,TFCP2L1,TH1L,VAX1,XPO5,YEATS2,ZNF280A,ZNF488	49	1517	0.0103673
GO_POSITIVE_REGULATION_OF_PROTEOLYSIS	AURKA,BUB1B,CASP2,CCNB1,CDC20,DLGAP5,ESPL1,FBXO5,HSPE1,MTCH1,PLK1,PSMA7,PSMD2,PSMD7,RNF114,UBE2C	16	363	0.0104483
GO_POSITIVE_REGULATION_OF_CATABOLIC_PROCESS	AURKA,BUB1B,CCNB1,CDC20,CNOT1,DLGAP5,EIF2C2,ESPL1,FAM123B,FBXO5,PLK1,PSMA7,PSMD2,PSMD7,RIPK2,RNF114,UBE2C	17	395	0.0105588
GO_OOCYTE_DIFFERENTIATION	CCNB1,CDC25B,FBXO5,TRIP13	4	38	0.0110466
GO_POSITIVE_REGULATION_OF_DNA_BIOSYNTHETIC_PROCESS	AURKB,DKC1,DSCC1,NEK2,RFC4	5	59	0.0114566
GO_RESPONSE_TO_DRUG	CCNB1,CCNE1,CDH3,CENPF,CTPS,DNMT3B,GAL,LCT,LRP8,MMP12,NPC1,PLIN2,PNP,PTCH1,RAD51,SRD5A1,TFRC,TYMS	18	431	0.0115481
GO_NCRNA_3_END_PROCESSING	C16orf57,DKC1,EXOSC6	3	21	0.0118604
GO_ATP_GENERATION_FROM_ADP	DHTKD1,ENO1,PGK1,TPI1	4	39	0.0120901
GO_REGULATION_OF_CELL_PROLIFERATION	ASPM,ATXN1L,BIRC5,BRIP1,C1QL4,CCNB1,CDC20,CDC25B,CDC6,CDC7,CDCA7,CDH3,CHEK1,CTSL2,E2F1,E2F3,E2F7,EZH2,FANCA,FOXM1,FTMT,GAL,GJB6,GTPBP4,IDO1,IL12RB2,IL20RB,IQGAP3,JAK3,KIF14,MMP12,MTBP,NCK2,NDRG1,NDRG4,NFIB,NMB,NR2E1,PNP,PRAME,PRC1,PTCH1,RIPK2,SHCBP1,SKP2,TBX19,TFRC,VAX1	48	1496	0.0124688
GO_NEGATIVE_REGULATION_OF_TRANSCRIPTION_FROM_RNA_POLYMERASE_II_PROMOTER	ATXN1L,AURKB,BEND3,CBX2,CNOT1,DNMT3B,E2F1,E2F7,E2F8,ENO1,EZH2,FOXM1,LRP8,NCK2,NFIB,NR2E1,PLK1,POU4F1,POU5F1,PRDM13,PTCH1,RBL1,SUV39H2,TFCP2L1,VAX1,YEATS2,ZNF280A	27	740	0.0130112
GO_NEGATIVE_REGULATION_OF_PROTEIN_CATABOLIC_PROCESS	BUB1,BUB1B,CENPF,CSNK2A2,LAMP3,PLK1,SF3B3	7	109	0.013106
GO_REGULATION_OF_POTASSIUM_ION_TRANSMEMBRANE_TRANSPORT	ATP1B3,GAL,KCNG1,KCNS1,OPRK1	5	61	0.0131176
GO_RECIPROCAL_DNA_RECOMBINATION	RAD51,TOP2A,TRIP13,XRCC2	4	40	0.0131948
GO_BLASTOCYST_DEVELOPMENT	BYSL,GINS1,GINS4,NEK2,POU5F1	5	62	0.014006
GO_REGULATION_OF_POTASSIUM_ION_TRANSMEMBRANE_TRANSPORTER_ACTIVITY	ATP1B3,GAL,KCNG1,KCNS1	4	41	0.0143617
GO_POSITIVE_REGULATION_OF_DNA_REPLICATION	AURKB,CDC7,DKC1,E2F7,E2F8,NEK2	6	86	0.0144542
GO_MOVEMENT_IN_ENVIRONMENT_OF_OTHER_ORGANISM_INVOLVED_IN_SYMBIOTIC_INTERACTION	ITGB7,LAMP3,NPC1,NUP153,PVR,TFRC	6	87	0.0152329
GO_POSTTRANSCRIPTIONAL_GENE_SILENCING	CNOT1,EIF2C2,RAN,XPO5	4	42	0.015592
GO_RESPONSE_TO_RADIATION	AURKB,BLM,C15orf42,CDC25A,CHEK1,CNGB1,DNMT3B,DTL,FANCD2,FEN1,NDRG4,OPRK1,RAD51,RAD51AP1,RFWD3,RGR,XRCC2	17	413	0.0157615
GO_POSTTRANSCRIPTIONAL_REGULATION_OF_GENE_EXPRESSION	AARS,BOLL,CNOT1,DKC1,E2F1,EIF2C2,EIF3B,EXOSC6,IGF2BP3,NCK2,POLR2D,POU5F1,PSMA7,PSMD2,PSMD7,RAN,XPO5,YBX1	18	448	0.0165135
GO_REGULATION_OF_TELOMERASE_ACTIVITY	AURKB,DKC1,NEK2,PIF1	4	43	0.0168865
GO_POSITIVE_REGULATION_OF_PEPTIDYL_THREONINE_PHOSPHORYLATION	CHI3L1,PLK1,RIPK2	3	25	0.0191684
GO_RESPONSE_TO_IONIZING_RADIATION	BLM,C15orf42,DNMT3B,FANCD2,RAD51,RAD51AP1,RFWD3,XRCC2	8	145	0.0192667
GO_PROTEIN_MODIFICATION_BY_SMALL_PROTEIN_CONJUGATION_OR_REMOVAL	AURKA,AURKB,BIRC5,BLM,BUB1B,CBX2,CCNB1,CDC20,CDCA3,CDCA8,DTL,GAN,MKRN3,NUP153,NUP155,NUP160,NUP205,NUP85,NUP93,PLK1,PSMA7,PSMD2,PSMD7,PTTG1,RFWD3,RNF114,RNF24,SKP2,TOP2A,UBE2C	30	873	0.0194948
GO_INTERSPECIES_INTERACTION_BETWEEN_ORGANISMS	BUB1,CENPA,EIF3B,ITGB7,KARS,LAMP3,MMP1,NPC1,NUP153,NUP155,NUP160,NUP205,NUP85,NUP93,PSMA7,PVR,RAN,RBL1,RCC1,SRPK1,TAF11,TFRC,THOC5,TYMS	24	662	0.0198299
GO_TRNA_METABOLIC_PROCESS	AARS,CDKAL1,DUS2L,GARS,KARS,MARS,MARS2,POP1,YARS	9	176	0.0210694
GO_INDOLE_CONTAINING_COMPOUND_METABOLIC_PROCESS	AADAT,IDO1,SRD5A1	3	26	0.0213062
GO_CELLULAR_RESPONSE_TO_INTERLEUKIN_4	JAK3,MCM2,TUBA1B	3	26	0.0213062
GO_NATURAL_KILLER_CELL_MEDIATED_IMMUNITY	CEBPG,TUBB,ULBP1	3	26	0.0213062
GO_ESTABLISHMENT_OF_SPINDLE_ORIENTATION	CENPA,NDC80,SPAG5	3	26	0.0213062
GO_PERIPHERAL_NERVOUS_SYSTEM_DEVELOPMENT	GFRA3,NDRG1,ONECUT2,POU4F1,UGT8	5	69	0.02137
GO_PEPTIDYL_SERINE_MODIFICATION	AURKA,AURKB,CCNB1,CDC7,CLSPN,PLK1,PRKX,STK38	8	148	0.0214918
GO_REGULATION_OF_DNA_BIOSYNTHETIC_PROCESS	AURKB,DKC1,DSCC1,NEK2,PIF1,RFC4	6	94	0.0215104
GO_NEURAL_PRECURSOR_CELL_PROLIFERATION	ASPM,FZD9,KIF14,MELK,RACGAP1	5	70	0.0225931
GO_ADP_METABOLIC_PROCESS	DHTKD1,ENO1,PGK1,TPI1	4	47	0.0227253
GO_POSITIVE_REGULATION_OF_POTASSIUM_ION_TRANSMEMBRANE_TRANSPORT	ATP1B3,GAL,OPRK1	3	27	0.0235692
GO_NEGATIVE_REGULATION_OF_RETINOIC_ACID_RECEPTOR_SIGNALING_PATHWAY	CNOT1,EZH2,PRAME	3	27	0.0235692
GO_NEGATIVE_REGULATION_OF_LYMPHOCYTE_APOPTOTIC_PROCESS	AURKB,IDO1,JAK3	3	27	0.0235692
GO_FEMALE_GAMETE_GENERATION	ASPM,CCNB1,CDC25B,FBXO5,TAF4B,TRIP13	6	96	0.0235828
GO_REGULATION_OF_PROTEOLYSIS	A2ML1,AURKA,BIRC5,BUB1,BUB1B,CASP2,CCNB1,CDC20,CENPF,CHAC1,CSNK2A2,DLGAP5,ESPL1,FBXO5,HSPE1,LAMP3,MTCH1,PLK1,PSMA7,PSMD2,PSMD7,PTTG1,PTTG3P,RNF114,UBE2C	25	711	0.0245502
GO_POSITIVE_REGULATION_OF_WNT_SIGNALING_PATHWAY	ASPM,ATP6V1C2,DEPDC1B,FAM123B,PSMA7,PSMD2,PSMD7,RSPO2	8	152	0.0247334
GO_ESTABLISHMENT_OF_LOCALIZATION_IN_CELL	ANKRD27,ARL4C,BIRC5,CCNB1,CDCA5,CDCA8,CENPA,CENPF,CEP55,CNIH2,DDX19A,DLGAP5,E2F1,ESPL1,F5,FAM83D,JAK3,KIF14,KIF15,KIF18A,KIF23,KIF2C,KIF4A,KIF4B,KIFC1,NDC80,NPC1,NUP153,NUP155,NUP160,NUP205,NUP85,NUP93,NUSAP1,NUTF2,NXT1,POLA2,POLR2D,PSRC1,PTCH1,RACGAP1,RAN,SLC6A2,SPAG5,THOC5,TNPO3,TUBA1B,TUBA1C,TUBB,XPO5,XPOT	51	1676	0.0249574
GO_REGULATION_OF_NUCLEAR_CELL_CYCLE_DNA_REPLICATION	CDC7,CDT1	2	11	0.0253713
GO_REGULATION_OF_NUCLEAR_TRANSCRIBED_MRNA_POLY_A_TAIL_SHORTENING	CNOT1,EIF2C2	2	11	0.0253713
GO_SNORNA_METABOLIC_PROCESS	DKC1,EXOSC6	2	11	0.0253713
GO_INNER_CELL_MASS_CELL_PROLIFERATION	GINS1,GINS4	2	11	0.0253713
GO_POSITIVE_REGULATION_OF_PROTEASOMAL_PROTEIN_CATABOLIC_PROCESS	AURKA,DLGAP5,ESPL1,FBXO5,PLK1,RNF114	6	98	0.0257851
GO_REGULATION_OF_MRNA_3_END_PROCESSING	CCNB1,CNOT1,EIF2C2	3	28	0.0259572
GO_POSITIVE_REGULATION_OF_TELOMERASE_ACTIVITY	AURKB,DKC1,NEK2	3	28	0.0259572
GO_RESPONSE_TO_GONADOTROPIN	CTSL2,FOXM1,SRD5A1	3	28	0.0259572
GO_AROMATIC_AMINO_ACID_FAMILY_METABOLIC_PROCESS	AADAT,HPDL,IDO1	3	28	0.0259572
GO_PHOSPHORYLATION	AURKA,AURKB,BIRC5,BUB1,BUB1B,CAMKV,CCNB1,CCNE1,CDC25B,CDC7,CHEK1,CIT,CLSPN,CSNK2A2,DHTKD1,DUSP9,DYRK2,ENO1,GFRA3,GSG2,IL12RB2,IQGAP3,JAK3,KALRN,MELK,NEK2,PGK1,PLK1,PRKX,PSMA7,PSMD2,PSMD7,RASGRF1,RIPK2,RIPK4,SEPHS1,SRPK1,STK38,TPI1	39	1228	0.0265686
GO_REGULATION_OF_TELOMERE_MAINTENANCE_VIA_TELOMERE_LENGTHENING	AURKB,DKC1,NEK2,PIF1	4	50	0.027818
GO_LIMBIC_SYSTEM_DEVELOPMENT	EZH2,KIF14,LRP8,NR2E1,RAN,SRD5A1	6	100	0.0281199
GO_REGULATION_OF_GLUCOSE_TRANSPORT	NUP153,NUP155,NUP160,NUP205,NUP85,NUP93	6	100	0.0281199
GO_PROTEIN_IMPORT_INTO_NUCLEUS_TRANSLOCATION	NUTF2,POLA2,RAN	3	29	0.0284699
GO_GLUCOSE_CATABOLIC_PROCESS	ENO1,PGK1,TPI1	3	29	0.0284699
GO_POSITIVE_REGULATION_OF_CELL_CYCLE_G1_S_PHASE_TRANSITION	CDC6,FAM83D,MTBP	3	29	0.0284699
GO_NEUROBLAST_PROLIFERATION	ASPM,FZD9,RACGAP1	3	29	0.0284699
GO_SOMATIC_DIVERSIFICATION_OF_IMMUNOGLOBULINS	EXO1,EXOSC6,POLQ	3	29	0.0284699
GO_HEPATICOBILIARY_SYSTEM_DEVELOPMENT	CCNE1,CEBPG,E2F7,E2F8,MKI67,ONECUT2,SRD5A1	7	128	0.0288312
GO_CHROMOSOME_ORGANIZATION_INVOLVED_IN_MEIOTIC_CELL_CYCLE	FANCD2,NCAPD2,RAD51,TRIP13	4	51	0.0296544
GO_CELLULAR_RESPONSE_TO_CHOLESTEROL	LRP8,PTCH1	2	12	0.0299881
GO_TROPHOBLAST_GIANT_CELL_DIFFERENTIATION	E2F7,E2F8	2	12	0.0299881
GO_MEIOTIC_CHROMOSOME_SEPARATION	ESPL1,TOP2A	2	12	0.0299881
GO_TRYPTOPHAN_METABOLIC_PROCESS	AADAT,IDO1	2	12	0.0299881
GO_DEOXYRIBONUCLEOTIDE_BIOSYNTHETIC_PROCESS	RRM2,TYMS	2	12	0.0299881
GO_KINETOCHORE_ORGANIZATION	CENPA,CENPF	2	12	0.0299881
GO_RESPONSE_TO_X_RAY	BLM,RAD51,XRCC2	3	30	0.0311069
GO_REGULATION_OF_BINDING	AURKA,AURKB,CEBPG,E2F1,ENO1,GTPBP4,GTSE1,HJURP,NEK2,NFIB,PLK1,RAN	12	283	0.0317508
GO_NEGATIVE_REGULATION_OF_BINDING	AURKA,AURKB,E2F1,GTPBP4,GTSE1,NEK2,NFIB	7	131	0.0321371
GO_CELL_MATURATION	CCNB1,CDC25B,FBXO5,MTCH1,TFCP2L1,TRIP13,TYMS	7	131	0.0321371
GO_REGULATION_OF_CATABOLIC_PROCESS	ATP6V1C2,AURKA,BUB1,BUB1B,CCNB1,CDC20,CENPF,CNOT1,CSNK2A2,DLGAP5,EIF2C2,ESPL1,FAM123B,FAM83D,FBXO5,LAMP3,NPC1,PLK1,PSMA7,PSMD2,PSMD7,RIPK2,RNF114,SF3B3,UBE2C	25	731	0.0326999
GO_NEGATIVE_REGULATION_OF_TRANSFERASE_ACTIVITY	BUB1B,CCNB1,CDC20,CORO1C,DUS2L,DUSP9,FBXO5,PIF1,PLK1,PSMA7,PSMD2,PSMD7,STK38,UBE2C	14	351	0.0336963
GO_RNA_STABILIZATION	DKC1,E2F1,YBX1	3	31	0.0338675
GO_RESPONSE_TO_INTERLEUKIN_4	JAK3,MCM2,TUBA1B	3	31	0.0338675
GO_REGULATION_OF_MICROTUBULE_POLYMERIZATION	PSRC1,SLC39A12,STMN1	3	31	0.0338675
GO_NUCLEAR_TRANSCRIBED_MRNA_CATABOLIC_PROCESS_EXONUCLEOLYTIC	EXOSC6,LSM2,PATL1	3	31	0.0338675
GO_POSITIVE_REGULATION_OF_BONE_REMODELING	PPARGC1B,TFRC	2	13	0.034909
GO_NEGATIVE_REGULATION_OF_DNA_TEMPLATED_TRANSCRIPTION_ELONGATION	EZH2,POU4F1	2	13	0.034909
GO_REGULATION_OF_DNA_DAMAGE_CHECKPOINT	RFWD3,THOC5	2	13	0.034909
GO_PERIPHERAL_NERVOUS_SYSTEM_NEURON_DIFFERENTIATION	ONECUT2,POU4F1	2	13	0.034909
GO_PROTEIN_LOCALIZATION_TO_CHROMATIN	EZH2,PLK1	2	13	0.034909
GO_MITOTIC_G2_DNA_DAMAGE_CHECKPOINT	BLM,FANCI	2	13	0.034909
GO_INTERACTION_WITH_HOST	ITGB7,LAMP3,NPC1,NUP153,PVR,TFRC,TYMS	7	134	0.0356875
GO_DNA_REPLICATION_DEPENDENT_NUCLEOSOME_ORGANIZATION	ASF1B,CHAF1B,HIST1H4H	3	32	0.0367508
GO_POSITIVE_REGULATION_OF_MRNA_PROCESSING	CCNB1,CNOT1,EIF2C2	3	32	0.0367508
GO_REGULATION_OF_KINASE_ACTIVITY	BLM,CCNE1,CDC25A,CDC25B,CDC6,CHI3L1,CKS1B,CKS2,CLSPN,CORO1C,DUS2L,DUSP9,EZH2,FAM20A,GTPBP4,IQGAP3,KIF14,LRP8,NCK2,PLK1,PSRC1,RBL1,RIPK2,STK38,TPX2,UBE2C	26	776	0.0368693
GO_NEGATIVE_REGULATION_OF_DNA_REPLICATION	BLM,CDC6,GTPBP4,PIF1	4	55	0.0377039
GO_NAD_METABOLIC_PROCESS	ENO1,PGK1,PNP,TPI1	4	55	0.0377039
GO_CELLULAR_RESPONSE_TO_RADIATION	AURKB,BLM,CDC25A,CHEK1,CNGB1,RAD51,RAD51AP1	7	137	0.0394881
GO_POSITIVE_REGULATION_OF_TELOMERE_MAINTENANCE_VIA_TELOMERE_LENGTHENING	AURKB,DKC1,NEK2	3	33	0.0397559
GO_REGULATION_OF_RETINOIC_ACID_RECEPTOR_SIGNALING_PATHWAY	CNOT1,EZH2,PRAME	3	33	0.0397559
GO_CELL_KILLING	CEBPG,HTN1,TUBB,ULBP1	4	56	0.0398932
GO_REGULATION_OF_GENE_EXPRESSION_EPIGENETIC	BEND3,CHEK1,CNOT1,DNMT3B,EIF2C2,EZH2,HIST1H4H,POLR1C,RAN,XPO5	10	229	0.0400712
GO_NEGATIVE_REGULATION_OF_DNA_REPAIR	C12orf48,POLQ	2	14	0.0401177
GO_HISTONE_H3_K9_MODIFICATION	BEND3,SUV39H2	2	14	0.0401177
GO_MULTI_ORGANISM_METABOLIC_PROCESS	EIF3B,NUP153,NUP155,NUP160,NUP205,NUP85,NUP93	7	138	0.0408114
GO_REGULATION_OF_TRANSLATIONAL_INITIATION	BOLL,EIF2C2,EIF3B,NCK2,POLR2D	5	82	0.0408603
GO_SNRNA_METABOLIC_PROCESS	C16orf57,DKC1,EXOSC6,POLR2D,TAF11	5	82	0.0408603
GO_REGULATION_OF_RNA_STABILITY	DKC1,E2F1,EXOSC6,PSMA7,PSMD2,PSMD7,YBX1	7	139	0.0421633
GO_MOLTING_CYCLE	AARS,CDH3,CTSL2,KRT83,NSDHL	5	83	0.0426921
GO_REGULATION_OF_POTASSIUM_ION_TRANSPORT	ATP1B3,GAL,KCNG1,KCNS1,OPRK1	5	83	0.0426921
GO_NEGATIVE_REGULATION_OF_DNA_METABOLIC_PROCESS	BLM,C12orf48,CDC6,GTPBP4,PIF1,POLQ	6	111	0.0434416
GO_POSITIVE_REGULATION_OF_ORGANELLE_ORGANIZATION	AURKA,AURKB,BIRC5,CCNB1,CDCA5,CNOT1,CSNK2A2,DKC1,DLGAP5,DNMT3B,E2F1,ESPL1,FBXO5,HRK,NCK2,NEK2,NUSAP1,PLK1,PSRC1,UBE2C	20	573	0.043925
GO_NEGATIVE_REGULATION_OF_PROTEIN_METABOLIC_PROCESS	A2ML1,BIRC5,BUB1,BUB1B,C1QL4,CCNB1,CDC20,CENPF,CHAC1,CNOT1,CORO1C,CSNK2A2,DNMT3B,DUS2L,DUSP9,EIF2C2,FBXO5,FOXM1,GTPBP4,IGF2BP3,JAK3,LAMP3,NCK2,PLK1,PSMA7,PSMD2,PSMD7,PTTG1,PTTG3P,RAN,SF3B3,STK38,UBE2C,XPO5	34	1087	0.0439971
GO_NUCLEOSIDE_DIPHOSPHATE_METABOLIC_PROCESS	DHTKD1,ENO1,PGK1,RRM2,TPI1	5	84	0.0445725
GO_REGULATION_OF_HAIR_FOLLICLE_DEVELOPMENT	CDH3,GAL	2	15	0.0455983
GO_REGULATION_OF_NUCLEAR_TRANSCRIBED_MRNA_CATABOLIC_PROCESS_DEADENYLATION_DEPENDENT_DECAY	CNOT1,EIF2C2	2	15	0.0455983
GO_REGULATION_OF_N_METHYL_D_ASPARTATE_SELECTIVE_GLUTAMATE_RECEPTOR_ACTIVITY	CNIH2,RASGRF1	2	15	0.0455983
GO_CELLULAR_RESPONSE_TO_STEROL	LRP8,PTCH1	2	15	0.0455983
GO_NEUROMUSCULAR_PROCESS_CONTROLLING_POSTURE	POU4F1,SCN1A	2	15	0.0455983
GO_EPITHELIAL_CELL_MATURATION	TFCP2L1,TYMS	2	15	0.0455983
GO_SOMATIC_DIVERSIFICATION_OF_IMMUNE_RECEPTORS_VIA_SOMATIC_MUTATION	EXO1,POLQ	2	15	0.0455983
GO_DEVELOPMENTAL_GROWTH	ASPM,AURKA,CCNB1,CCNE1,EZH2,GINS1,GINS4,NDRG4,RSPO2,SEMA7A,STIL,TYMS,XRCC2	13	333	0.0457725
GO_RESPONSE_TO_IRON_ION	CCNB1,LCT,TFRC	3	35	0.0461263
GO_LEUKOCYTE_MEDIATED_CYTOTOXICITY	CEBPG,TUBB,ULBP1	3	35	0.0461263
GO_NADH_METABOLIC_PROCESS	ENO1,PGK1,TPI1	3	35	0.0461263
GO_PROTEIN_CATABOLIC_PROCESS	AURKA,AURKB,BUB1B,CCNB1,CDC20,CPA2,CTSL2,DTL,FAM123B,GAN,GTSE1,KIF14,PLK1,PSMA7,PSMD2,PSMD7,PTTG1,RNF24,SKP2,UBE2C	20	579	0.0479606
GO_OLFACTORY_LOBE_DEVELOPMENT	KIF14,NR2E1,SEMA7A	3	36	0.0494889

## Sheet: aC7
Table S2-7: Cluster aC7
aC7: 553 genes	AC010724.7,SLC41A1,SLC7A11,THAP11,TRIM59,CIAO1,TIAM2,NUDT5,RFC3,GPR12,ARHGEF9,NOD2,EPHA7,AC135995.1,PAK1IP1,KLHL36,OR2H2,ENOX2,NPM2,TNPO2,TMEM74,FLVCR2,LYAR,C16orf38,APBA2,THOC3,RAET1L,MED27,CPAMD8,HMGA1,RP1-241P17.4,C11orf41,FANCG,SCFD2,FAM83B,CCL7,AC018552.1,ADRA2B,AC044860.2,T10,ALK,TMEM158,PCDHGC4,ZNF462,SP140,STAM,C20orf118,GABRA5,PRPSAP1,HUWE1,AL022344.6,ZNF518B,FAM101A,OLFM3,ADAMTS1,SYTL3,…
GO	genes	k: number of selected genes in GO term	n: number of genes in GO term	pv
GO_TRANSLESION_SYNTHESIS	MAD2L2,POLD3,RFC2,RFC3,TRIM25,UFD1L,VCP	7	41	9.52085e-05
GO_INTERSPECIES_INTERACTION_BETWEEN_ORGANISMS	APOA2,BICD1,CR2,HMGA1,HTATIP2,IVNS1ABP,MOG,MSH6,NUP37,PPIA,PSMB2,PSMB4,PSMB5,RBM15,RBX1,RPL30,RPL39,RPL3L,RPS7,SCARB1,SLC25A5,SMARCB1,TAF5,TCEB1,THOC3,TRIM25,TYRO3,ULBP3,UNG,USP6NL,VCP,VPS4A,WWP2,XRCC6	34	662	0.000228094
GO_CAMP_MEDIATED_SIGNALING	ADCY3,ADCY7,ADM,GLP1R,GPR126,PDE7A	6	37	0.000405333
GO_POSTREPLICATION_REPAIR	MAD2L2,POLD3,RFC2,RFC3,TRIM25,UFD1L,VCP	7	54	0.000556167
GO_DNA_REPAIR	CHEK2,DCLRE1B,FANCC,FANCG,HIST1H4B,HMGA1,HUWE1,INO80C,MAD2L2,MSH6,NONO,POLD3,POLR2C,POLR2F,RBX1,RFC2,RFC3,RNF168,RPA4,SMARCB1,TRIM25,UFD1L,UNG,VCP,XRCC6	25	480	0.0012323
GO_CYCLIC_NUCLEOTIDE_MEDIATED_SIGNALING	ADCY3,ADCY7,ADM,GLP1R,GPR126,PDE7A	6	46	0.00133356
GO_ERROR_FREE_TRANSLESION_SYNTHESIS	RFC2,RFC3,UFD1L,VCP	4	19	0.00141611
GO_DNA_BIOSYNTHETIC_PROCESS	GAR1,MAD2L2,POLD3,PPIA,RFC2,RFC3,TERF2,TRIM25,UFD1L,VCP	10	121	0.00151919
GO_TRANSMEMBRANE_TRANSPORT	ABCC1,ARHGEF9,ATP11C,ATP5G3,BAK1,BSND,CHRNB4,COX4I1,COX5A,EBP,FLVCR2,GABRA5,GABRE,GABRR2,GAR1,GJB3,HIATL2,HTR3A,KCNH5,KCNH7,KCNJ10,KCNK17,KCNQ4,MCOLN2,MRS2,PKDREJ,SCARB1,SLC10A2,SLC15A2,SLC15A4,SLC22A1,SLC22A2,SLC22A9,SLC23A2,SLC25A5,SLC26A9,SLC28A1,SLC35B4,SLC36A2,SLC38A7,SLC41A1,SLC44A2,SLC6A11,SLC7A11,SLC7A6,TRPV3	46	1098	0.00173555
GO_ACIDIC_AMINO_ACID_TRANSPORT	KCNJ10,NTSR1,SLC38A7,SLC7A11	4	21	0.00209612
GO_NITROGEN_COMPOUND_TRANSPORT	ABCC1,DDX19B,FLVCR2,KCNJ10,NTSR1,NUP37,SEC14L1,SLC15A2,SLC15A4,SLC22A1,SLC22A2,SLC23A2,SLC25A32,SLC25A5,SLC28A1,SLC35B4,SLC35C1,SLC36A2,SLC38A7,SLC44A2,SLC6A11,SLC7A11,SLC7A6,SLCO4A1,THOC3	25	507	0.00257565
GO_VIRAL_LATENCY	HMGA1,PPIA,XRCC6	3	11	0.00266183
GO_DNA_SYNTHESIS_INVOLVED_IN_DNA_REPAIR	MAD2L2,POLD3,RFC2,RFC3,TRIM25,UFD1L,VCP	7	74	0.00357924
GO_DRUG_TRANSPORT	EBP,SLC15A2,SLC22A1,SLC22A2	4	25	0.0040722
GO_DNA_METABOLIC_PROCESS	ADRA1D,APOBEC3A,C15orf60,CBS,CHEK2,DCLRE1B,FANCC,FANCG,GAR1,HIST1H4B,HMGA1,HUWE1,INO80C,MAD2L2,MCM7,MSH6,NONO,POLD3,POLR2C,POLR2F,PPIA,RBX1,RFC2,RFC3,RNF168,RPA4,SMARCB1,TERF2,TRIM25,UFD1L,UNG,VCP,XRCC6	33	758	0.00426054
GO_L_AMINO_ACID_TRANSPORT	KCNJ10,NTSR1,SLC36A2,SLC38A7,SLC7A11,SLC7A6	6	58	0.004405
GO_MONOSACCHARIDE_CATABOLIC_PROCESS	FUT5,FUT9,GALT,GPI,NUDT5,PFKP	6	59	0.00479552
GO_ANION_TRANSPORT	ABCC1,APOA2,ATP11C,BSND,GABRA5,GABRE,GABRR2,KCNJ10,MTTP,NTSR1,P2RY6,SCARB1,SLC10A2,SLC22A9,SLC23A2,SLC25A32,SLC26A9,SLC35B4,SLC36A2,SLC38A7,SLC6A11,SLC7A11,SLC7A6,SLCO4A1	24	507	0.00515112
GO_VIRAL_LIFE_CYCLE	CR2,MOG,NUP37,PPIA,RPL30,RPL39,RPL3L,RPS7,SCARB1,SMARCB1,THOC3,TYRO3,USP6NL,VCP,VPS4A,WWP2	16	290	0.00515513
GO_COENZYME_METABOLIC_PROCESS	AMD1,COQ9,DGAT2,GGH,GPI,HKDC1,LDHB,ME1,MTHFD1L,PANK1,PDHA1,PDXK,PFKP,SLC25A32,VCP	15	265	0.00527792
GO_ION_TRANSPORT	ABCC1,APOA2,ARHGEF9,ATP11C,ATP5G3,BAK1,BSND,CHRNB4,CNNM1,COX4I1,COX5A,CYP27B1,GABRA5,GABRE,GABRR2,GAR1,HTR3A,KCNH5,KCNH7,KCNJ10,KCNK17,KCNQ4,MCOLN2,MRS2,MTTP,NTSR1,P2RY6,PKDREJ,SCARB1,SEC14L1,SLC10A2,SLC15A2,SLC15A4,SLC22A1,SLC22A2,SLC22A9,SLC23A2,SLC25A32,SLC26A9,SLC35B4,SLC36A2,SLC38A7,SLC41A1,SLC44A2,SLC6A11,SLC7A11,SLC7A6,SLCO4A1,TRPV3	49	1262	0.00554303
GO_CELLULAR_RESPONSE_TO_DNA_DAMAGE_STIMULUS	BAK1,CHEK2,DCLRE1B,E2F4,FANCC,FANCG,HIST1H4B,HMGA1,HUWE1,INO80C,MAD2L2,MAPK14,MASTL,MCM7,MSH6,NONO,POLD3,POLR2C,POLR2F,RBX1,RFC2,RFC3,RNF168,RPA4,SMARCB1,TERF2,TRIM25,UFD1L,UNG,VCP,XRCC6	31	720	0.00643168
GO_TELOMERE_ORGANIZATION	DCLRE1B,GAR1,HIST1H4B,POLD3,RFC2,RFC3,TERF2,XRCC6	8	104	0.00673832
GO_PRODUCTION_OF_MOLECULAR_MEDIATOR_OF_IMMUNE_RESPONSE	IL31RA,MSH6,NOD2,RNF168,UNG,VPREB3	6	65	0.00769214
GO_OXIDOREDUCTION_COENZYME_METABOLIC_PROCESS	COQ9,GPI,HKDC1,LDHB,ME1,PDHA1,PFKP,VCP	8	107	0.00796023
GO_HEXOSE_CATABOLIC_PROCESS	FUT5,FUT9,GALT,GPI,PFKP	5	49	0.00966303
GO_CAMP_BIOSYNTHETIC_PROCESS	ADCY3,ADCY7,ADM	3	17	0.00973923
GO_ACROSOME_REACTION	ADCY3,C9orf11,PKDREJ	3	17	0.00973923
GO_DICARBOXYLIC_ACID_TRANSPORT	KCNJ10,NTSR1,SLC25A32,SLC26A9,SLC38A7,SLC7A11	6	71	0.0116759
GO_CAMP_METABOLIC_PROCESS	ADCY3,ADCY7,ADM,PDE7A	4	34	0.0123645
GO_VITAMIN_TRANSPORT	ABCC1,SCARB1,SLC23A2,SLC25A32	4	34	0.0123645
GO_TRANSCRIPTION_COUPLED_NUCLEOTIDE_EXCISION_REPAIR	POLD3,POLR2C,POLR2F,RBX1,RFC2,RFC3	6	73	0.0132774
GO_ERROR_PRONE_TRANSLESION_SYNTHESIS	MAD2L2,RFC2,RFC3	3	19	0.0133417
GO_DRUG_TRANSMEMBRANE_TRANSPORT	EBP,SLC22A1,SLC22A2	3	19	0.0133417
GO_ION_TRANSMEMBRANE_TRANSPORT	ABCC1,ARHGEF9,ATP11C,ATP5G3,BAK1,BSND,CHRNB4,COX4I1,COX5A,GABRA5,GABRE,GABRR2,GAR1,HTR3A,KCNH5,KCNH7,KCNJ10,KCNK17,KCNQ4,MCOLN2,PKDREJ,SLC22A1,SLC22A2,SLC22A9,SLC23A2,SLC26A9,SLC35B4,SLC36A2,SLC38A7,SLC41A1,SLC7A11,SLC7A6,TRPV3	33	822	0.0134291
GO_DNA_DAMAGE_RESPONSE_DETECTION_OF_DNA_DAMAGE	POLD3,RBX1,RFC2,RFC3	4	36	0.0150643
GO_ORGANIC_ANION_TRANSPORT	APOA2,ATP11C,KCNJ10,MTTP,NTSR1,SCARB1,SLC10A2,SLC22A9,SLC23A2,SLC25A32,SLC26A9,SLC35B4,SLC36A2,SLC38A7,SLC6A11,SLC7A11,SLC7A6,SLCO4A1	18	387	0.0166995
GO_PLASMA_LIPOPROTEIN_PARTICLE_CLEARANCE	APOA2,DGAT2,SCARB1	3	21	0.0176059
GO_SOMATIC_RECOMBINATION_OF_IMMUNOGLOBULIN_GENE_SEGMENTS	MSH6,RNF168,UNG	3	21	0.0176059
GO_ANION_TRANSMEMBRANE_TRANSPORT	ABCC1,BSND,GABRA5,GABRE,GABRR2,SLC22A9,SLC23A2,SLC26A9,SLC35B4,SLC36A2,SLC38A7,SLC7A11,SLC7A6	13	251	0.0178264
GO_CELLULAR_RESPONSE_TO_GLUCAGON_STIMULUS	ADCY3,ADCY7,GLP1R,GNB4	4	38	0.0181088
GO_COFACTOR_METABOLIC_PROCESS	AMD1,CIAO1,COQ9,DGAT2,GGH,GPI,HKDC1,LDHB,ME1,MTHFD1L,PANK1,PDHA1,PDXK,PFKP,SLC25A32,VCP	16	334	0.0181461
GO_AMINO_ACID_TRANSPORT	KCNJ10,NTSR1,SLC25A32,SLC36A2,SLC38A7,SLC6A11,SLC7A11,SLC7A6	8	124	0.0182378
GO_ORGANIC_HYDROXY_COMPOUND_BIOSYNTHETIC_PROCESS	APOA2,ASIP,CYP27B1,DHCR7,EBP,GPR37,IMPA2,LBR,PDXK,SLC44A2	10	175	0.0193969
GO_NUCLEOTIDE_EXCISION_REPAIR_DNA_INCISION	POLD3,RBX1,RFC2,RFC3	4	39	0.019764
GO_DSRNA_FRAGMENTATION	DGCR8,LIN28B,ZCCHC11	3	22	0.0199898
GO_GAMMA_AMINOBUTYRIC_ACID_SIGNALING_PATHWAY	GABRA5,GABRE,GABRR2	3	23	0.0225423
GO_PROTEIN_CATABOLIC_PROCESS	CHEK2,CLN6,CTSA,CTSL1,HUWE1,KCTD10,KLHL7,NOTUM,PSMB2,PSMB4,PSMB5,RBX1,RNF168,SMURF2,TCEB1,TRIM25,UFD1L,USP13,USP31,USP42,USP49,VCP,VPS4A,WWP2	24	579	0.0229793
GO_REGULATION_OF_DNA_DEPENDENT_DNA_REPLICATION	CHEK2,RFC2,RFC3,TERF2	4	41	0.0233465
GO_IMMUNE_SYSTEM_DEVELOPMENT	ATP11C,BAK1,CBFB,CR2,EBP,EPHB3,FAM115C,GPR97,IL31RA,LY6D,MAPK14,MB,MIXL1,MSH6,MYH9,PAX1,RBM15,RNF168,RUNX3,SLC7A6OS,STK3,TYRO3,UNG,VPS33B	24	582	0.0242407
GO_MACROMOLECULE_CATABOLIC_PROCESS	CHEK2,CLN6,CTSA,CTSL1,GPC5,HUWE1,KCTD10,KLHL7,LIN28B,LYG1,MTPAP,NOTUM,PABPC1,PATL2,PSMB2,PSMB4,PSMB5,RBX1,RNF168,RPL30,RPL39,RPL3L,RPS7,SMURF2,TCEB1,TRIM25,UFD1L,USP13,USP31,USP42,USP49,VCP,VPS4A,WWP2,ZCCHC11	35	926	0.0250262
GO_NUCLEOTIDE_EXCISION_REPAIR_DNA_GAP_FILLING	POLD3,RFC2,RFC3	3	24	0.0252635
GO_MONOVALENT_INORGANIC_CATION_TRANSPORT	ATP5G3,COX4I1,COX5A,HTR3A,KCNH5,KCNH7,KCNJ10,KCNK17,KCNQ4,SEC14L1,SLC10A2,SLC15A2,SLC15A4,SLC22A1,SLC22A2,SLC23A2,SLC36A2,SLC38A7,SLC44A2	19	435	0.0253702
GO_RESPONSE_TO_MOLECULE_OF_BACTERIAL_ORIGIN	ADM,AKIRIN2,CXCL11,CXCL5,CXCL9,CYP27B1,HDAC2,IRAK1,MAPK14,NOD2,NRF1,RELT,SCARB1,SOCS1,TNFRSF9	15	321	0.0263321
GO_RNA_PROCESSING	BICD1,DGCR8,GAR1,IVNS1ABP,LIN28B,MTPAP,NONO,PABPC1,PES1,POLR2C,POLR2F,PPIL1,PRPF4,RBM15,RBM17,RP9,RPL30,RPL39,RPL3L,RPP25,RPS7,RPUSD3,RRP1B,SNRNP200,SNRPA,SNRPD3,TEX10,THOC3,TRMT11,TXNL4B,USP49,ZCCHC11	32	835	0.0264324
GO_RNA_SPLICING_VIA_TRANSESTERIFICATION_REACTIONS	NONO,PABPC1,POLR2C,POLR2F,PPIL1,PRPF4,RBM15,RBM17,SNRNP200,SNRPA,SNRPD3,TXNL4B,USP49	13	267	0.0278119
GO_KETONE_BIOSYNTHETIC_PROCESS	ADM,COQ9,GPI	3	25	0.0281532
GO_MOVEMENT_IN_ENVIRONMENT_OF_OTHER_ORGANISM_INVOLVED_IN_SYMBIOTIC_INTERACTION	CR2,MOG,PPIA,SCARB1,TYRO3,WWP2	6	87	0.0289431
GO_ALCOHOL_BIOSYNTHETIC_PROCESS	APOA2,CYP27B1,DHCR7,EBP,IMPA2,LBR,SLC44A2	7	111	0.0293558
GO_INTERSTRAND_CROSS_LINK_REPAIR	DCLRE1B,FANCC,FANCG,RNF168	4	44	0.0294148
GO_PYRUVATE_METABOLIC_PROCESS	GPI,HKDC1,LDHB,PDHA1,PFKP	5	65	0.0296703
GO_DNA_RECOMBINATION	C15orf60,INO80C,MSH6,NONO,POLD3,RFC2,RFC3,RNF168,RPA4,UNG,XRCC6	11	215	0.0301178
GO_NEGATIVE_REGULATION_OF_CANONICAL_WNT_SIGNALING_PATHWAY	C1orf187,MAD2L2,MAPK14,PSMB2,PSMB4,PSMB5,RAPGEF1,RBX1,STK3	9	162	0.0301767
GO_REGULATION_OF_SIGNAL_TRANSDUCTION_BY_P53_CLASS_MEDIATOR	CDK5R1,CHEK2,HDAC2,MAPK14,PRKAG3,RFC2,RFC3,SMYD2,TAF5	9	162	0.0301767
GO_NUCLEOBASE_CONTAINING_SMALL_MOLECULE_METABOLIC_PROCESS	ADCY3,ADCY7,ADM,ADSL,AMD1,APOBEC3A,ATP5G3,COQ9,COX4I1,COX5A,GPI,HKDC1,LDHB,ME1,NUDT5,PANK1,PDE7A,PDHA1,PFKP,PRPSAP1,UNG,VCP	22	535	0.0308718
GO_NATURAL_KILLER_CELL_MEDIATED_IMMUNITY	RAET1L,ULBP2,ULBP3	3	26	0.0312107
GO_REGULATION_OF_PLASMA_LIPOPROTEIN_PARTICLE_LEVELS	APOA2,DGAT2,MTTP,SCARB1	4	45	0.0316259
GO_ORGANOPHOSPHATE_ESTER_TRANSPORT	APOA2,ATP11C,MTTP,SCARB1,SLC35B4,SLC35C1	6	89	0.0318796
GO_POSITIVE_REGULATION_OF_CAMP_METABOLIC_PROCESS	ADCY3,ADCY7,ADM,CXCL11,CXCL9,GLP1R	6	89	0.0318796
GO_NUCLEOTIDE_EXCISION_REPAIR	POLD3,POLR2C,POLR2F,RBX1,RFC2,RFC3,RPA4	7	113	0.0319253
GO_CARBOHYDRATE_CATABOLIC_PROCESS	FUT5,FUT9,GALT,GPI,HKDC1,NUDT5,PFKP	7	113	0.0319253
GO_ORGANOPHOSPHATE_CATABOLIC_PROCESS	APOA2,IMPA2,NTSR1,NUDT5,PDE7A,UNG,VCP	7	113	0.0319253
GO_TRANSCRIPTION_FROM_RNA_POLYMERASE_II_PROMOTER	CBFB,CRX,E2F4,ELF4,ELF5,HMGA1,KLF5,MAFG,MED27,MED30,MIXL1,NFXL1,NHLH1,NRF1,PAX1,PBX4,POLR2C,POLR2F,RFX4,RUNX3,SNRPD3,TAF5,TCEB1,TCFL5,TEAD2,THOC3,WWP2,ZIC1	28	724	0.0328028
GO_GENE_SILENCING_BY_RNA	DGCR8,HIST1H4B,LIN28B,NUP37,PABPC1,POLR2C,POLR2F,ZCCHC11	8	139	0.0331955
GO_REGULATION_OF_NUCLEAR_CELL_CYCLE_DNA_REPLICATION	CHEK2,TERF2	2	11	0.0333676
GO_INOSITOL_PHOSPHATE_CATABOLIC_PROCESS	IMPA2,NTSR1	2	11	0.0333676
GO_DETECTION_OF_MOLECULE_OF_BACTERIAL_ORIGIN	NOD2,SCARB1	2	11	0.0333676
GO_HETEROCHROMATIN_ORGANIZATION	CENPV,HMGA1	2	11	0.0333676
GO_DOPAMINE_TRANSPORT	SLC22A1,SLC22A2	2	11	0.0333676
GO_LOW_DENSITY_LIPOPROTEIN_PARTICLE_CLEARANCE	DGAT2,SCARB1	2	11	0.0333676
GO_CATABOLIC_PROCESS	APOA2,APOBEC3A,C11orf41,C8orf59,CBS,CHEK2,CLN6,CTSA,CTSL1,CYP27B1,EMID2,FANCC,FUT5,FUT9,GABRA5,GALT,GPC5,GPI,GPT2,HKDC1,HUWE1,IMPA2,KCTD10,KLHL7,LIN28B,LYG1,MTPAP,NOTUM,NTSR1,NUDT5,PABPC1,PATL2,PDE7A,PFKP,PNPLA1,PSMB2,PSMB4,PSMB5,RBX1,RNF168,RPL30,RPL39,RPL3L,RPS7,SCARB1,SLC35C1,SMOX,SMURF2,TCEB1,TRIM25,UFD1L,UNG,USP13,USP31,USP42,USP49,VCP,VPS4A,WWP2,ZCCHC11	60	1773	0.0337229
GO_SINGLE_ORGANISM_BIOSYNTHETIC_PROCESS	ADCY3,ADCY7,ADM,ADSL,AMD1,APOA2,ASIP,ATP5G3,CBS,COQ9,CYP27B1,DGAT2,DHCR7,EBP,GAR1,GPC5,GPI,GPT2,IMPA2,INPP4A,LBR,MAD2L2,ME1,MRPL14,MRPL36,MRPL48,MRPS24,MRPS5,MTHFD1L,OLAH,PANK1,PDHA1,PDXK,POLD3,PRKAG3,PRPSAP1,RFC2,RFC3,RPA4,SCARB1,SLC44A2,ST3GAL2,TERF2,TRIM25,UFD1L,VCP,YARS2	47	1340	0.0339402
GO_RNA_DEPENDENT_DNA_BIOSYNTHETIC_PROCESS	GAR1,PPIA,TERF2	3	27	0.0344349
GO_POSITIVE_REGULATION_OF_OXIDOREDUCTASE_ACTIVITY	CYP27B1,NOD2,SCARB1,TERF2	4	47	0.0363332
GO_POSITIVE_REGULATION_OF_VIRAL_PROCESS	PABPC1,POLR2C,POLR2F,PPIA,SMARCB1,VPS4A	6	92	0.0366368
GO_HISTONE_MRNA_METABOLIC_PROCESS	MTPAP,SNRPD3,ZCCHC11	3	28	0.0378245
GO_RNA_SPLICING	IVNS1ABP,NONO,PABPC1,POLR2C,POLR2F,PPIL1,PRPF4,RBM15,RBM17,RP9,SNRNP200,SNRPA,SNRPD3,THOC3,TXNL4B,USP49	16	367	0.0385243
GO_IMMUNOGLOBULIN_PRODUCTION	MSH6,RNF168,UNG,VPREB3	4	48	0.0388302
GO_RESPONSE_TO_GLUCAGON	ADCY3,ADCY7,GLP1R,GNB4	4	48	0.0388302
GO_NEGATIVE_REGULATION_OF_WNT_SIGNALING_PATHWAY	C1orf187,MAD2L2,MAPK14,NOTUM,PSMB2,PSMB4,PSMB5,RAPGEF1,RBX1,STK3	10	197	0.0392862
GO_POSITIVE_REGULATION_OF_CAMP_MEDIATED_SIGNALING	CXCL11,CXCL9	2	12	0.0393453
GO_L_AMINO_ACID_IMPORT	KCNJ10,NTSR1	2	12	0.0393453
GO_AXON_ENSHEATHMENT_IN_CENTRAL_NERVOUS_SYSTEM	C11orf9,KCNJ10	2	12	0.0393453
GO_MYELIN_MAINTENANCE	C11orf9,SH3TC2	2	12	0.0393453
GO_FOLIC_ACID_CONTAINING_COMPOUND_METABOLIC_PROCESS	GGH,MTHFD1L,SLC25A32	3	29	0.0413777
GO_SOMATIC_DIVERSIFICATION_OF_IMMUNOGLOBULINS	MSH6,RNF168,UNG	3	29	0.0413777
GO_TELOMERE_CAPPING	DCLRE1B,HIST1H4B,TERF2	3	29	0.0413777
GO_LYMPHOCYTE_ACTIVATION	ATP11C,BAK1,CBFB,CR2,ELF4,GPR97,LY6D,MSH6,MYH9,PAX1,RNF168,SLA2,TYRO3,ULBP2,ULBP3	15	342	0.0422464
GO_ANATOMICAL_STRUCTURE_HOMEOSTASIS	AIPL1,CIB2,DCLRE1B,GAR1,HIST1H4B,NOD2,POLD3,PRR4,RFC2,RFC3,TERF2,TYRO3,XRCC6	13	285	0.0433578
GO_LYMPHOCYTE_MEDIATED_IMMUNITY	CR2,IL31RA,MSH6,RAET1L,RNF168,SLA2,ULBP2,ULBP3	8	147	0.0438662
GO_CARBOHYDRATE_DERIVATIVE_TRANSPORT	SCARB1,SLC28A1,SLC35B4,SLC35C1	4	50	0.0441111
GO_RESPONSE_TO_GAMMA_RADIATION	BAK1,CCL7,CHEK2,XRCC6	4	50	0.0441111
GO_DNA_STRAND_ELONGATION	DCLRE1B,POLD3,RFC3	3	30	0.0450927
GO_MONOSACCHARIDE_METABOLIC_PROCESS	FUT5,FUT9,GALT,GPI,HKDC1,MAPK14,NUDT5,PDHA1,PFKP,SLC23A2	10	202	0.045261
GO_POSITIVE_REGULATION_OF_BIOSYNTHETIC_PROCESS	ADCY3,ADCY7,ADM,AKIRIN2,ALK,APOA2,ASIP,C11orf9,CAMK1D,CBFB,CCT4,CHEK2,CRX,DGAT2,E2F4,E2F5,ELF4,ELF5,GLP1R,GRIP1,HDAC2,HMGA1,IL31RA,ILF2,IRAK1,KLF5,MAD2L2,MAFG,MAPK14,MED30,MIXL1,NHLH1,NLRC5,NOD2,NPM2,NRF1,NTSR1,PABPC1,PAX1,PBX4,PIM2,POLR2C,POLR2F,RBM15,RFC2,RFC3,RFX4,RHEBL1,RUNX3,SCARB1,SMARCB1,STK3,TCEB1,TCF20,TRIM25,VCP,WWP2,XRCC6,ZIC1,ZNF462	60	1805	0.0452663
GO_CELLULAR_RESPONSE_TO_ETHANOL	ADCY7,CCL7	2	13	0.0456928
GO_PYRIMIDINE_CONTAINING_COMPOUND_TRANSMEMBRANE_TRANSPORT	SLC28A1,SLC35B4	2	13	0.0456928
GO_ESTABLISHMENT_OR_MAINTENANCE_OF_TRANSMEMBRANE_ELECTROCHEMICAL_GRADIENT	BAK1,SLC22A1	2	13	0.0456928
GO_TRANSEPITHELIAL_TRANSPORT	P2RY6,SLC23A2	2	13	0.0456928
GO_POSITIVE_REGULATION_OF_TRIGLYCERIDE_BIOSYNTHETIC_PROCESS	DGAT2,SCARB1	2	13	0.0456928
GO_PRE_MIRNA_PROCESSING	LIN28B,ZCCHC11	2	13	0.0456928
GO_DIACYLGLYCEROL_METABOLIC_PROCESS	APOA2,DGAT2	2	13	0.0456928
GO_PROTEIN_MONOUBIQUITINATION	HUWE1,RBX1,RNF168,TRIM25	4	51	0.0468951
GO_CHROMATIN_REMODELING	ANP32E,CENPV,HDAC2,HIST1H4B,HMGA1,INO80C,NPM2,SMARCB1	8	150	0.0483895
GO_ORGANIC_ACID_TRANSPORT	KCNJ10,NTSR1,SLC10A2,SLC22A9,SLC23A2,SLC25A32,SLC26A9,SLC36A2,SLC38A7,SLC6A11,SLC7A11,SLC7A6	12	261	0.0484438
GO_L_ALPHA_AMINO_ACID_TRANSMEMBRANE_TRANSPORT	SLC38A7,SLC7A11,SLC7A6	3	31	0.0489671
GO_LIPOPOLYSACCHARIDE_MEDIATED_SIGNALING_PATHWAY	IRAK1,MAPK14,SCARB1	3	31	0.0489671
GO_CHLORIDE_TRANSPORT	BSND,GABRA5,GABRE,GABRR2,P2RY6,SLC26A9	6	99	0.0494322
GO_DNA_DEPENDENT_DNA_REPLICATION	HMGA1,MCM7,POLD3,RFC2,RFC3,RPA4	6	99	0.0494322
GO_POSITIVE_REGULATION_OF_CALCIUM_ION_TRANSPORT_INTO_CYTOSOL	BAK1,CXCL11,CXCL9,NTSR1	4	52	0.0497744
