# Supplementary material for: Network-based approaches elucidate differences within APOBEC and clock-like signatures in breast cancer
Source: Genome Med. 2020 May 29;12:52. doi: 10.1186/s13073-020-00745-2 (PMC7260830; doi:10.1186/s13073-020-00745-2)
Supplement: Supplementary file 3 — Additional file 3 Supplemental table S3: genes and GO terms for expression correlation modules, dNA metabolic genes only. [file 13073_2020_745_MOESM3_ESM.xlsx]

## Sheet: mC1
Table S3-1: Cluster mC1
mC1: 35 genes	H1F0,C19orf39,RAD17,IGFBP4,CRY2,POLR2L,PARP3,SLC30A9,ADRA2A,AQR,CCNH,BATF,FBXO4,POLK,BTG2,GTF2H2C,MSH3,CETN2,XPC,POLI,CNTD1,RAD50,CIB1,NEIL1,MLH3,CCNO,NFIC,FOS,POLD4,USP47,TP53BP1,XPA,STUB1,DICER1,NFIA
GO	genes	k: number of selected genes in GO term	n: number of genes in GO term	pv
GO_NUCLEOTIDE_EXCISION_REPAIR	AQR,CCNH,CETN2,GTF2H2C,NEIL1,POLD4,POLK,POLR2L,SLC30A9,XPA,XPC	11	113	0.00885297
GO_CELLULAR_RESPONSE_TO_LIGHT_STIMULUS	CRY2,USP47,XPA,XPC	4	27	0.03132
GO_NUCLEOTIDE_EXCISION_REPAIR_PREINCISION_COMPLEX_ASSEMBLY	CCNH,CETN2,XPA,XPC	4	29	0.0396766
GO_POSITIVE_REGULATION_OF_PROTEIN_MODIFICATION_PROCESS	ADRA2A,CCNH,CIB1,FBXO4,IGFBP4,RAD50,STUB1	7	72	0.0398093
GO_MISMATCH_REPAIR	MLH3,MSH3,POLD4,XPC	4	31	0.0492075

## Sheet: mC2
Table S3-2: Cluster mC2
mC2: 44 genes	FANCB,TRIP13,POLQ,C12orf48,MCM3,GINS3,MCM10,RAD51AP1,NEIL3,BEND3,PTTG1,RFWD3,CDC6,EXO1,RAN,CCNE1,CDC7,MCM4,MCM2,RRM2,FANCD2,RAD51,FANCE,CHEK1,MKI67,C15orf42,MND1,FANCI,GINS4,CDCA5,DSCC1,GINS1,BRIP1,EZH2,TYMS,FANCA,FOXM1,DNMT3B,DKC1,PIF1,CDC25A,MCM6,CLSPN,BLM
GO	genes	k: number of selected genes in GO term	n: number of genes in GO term	pv
GO_CELL_CYCLE_PROCESS	BLM,BRIP1,C15orf42,CCNE1,CDC25A,CDC6,CDC7,CDCA5,CHEK1,CLSPN,DSCC1,EZH2,FANCA,FANCD2,FANCI,FOXM1,GINS1,MCM10,MCM2,MCM3,MCM4,MCM6,MKI67,PTTG1,RAD51,RAN,RFWD3,RRM2,TRIP13,TYMS	30	229	9.42269e-08
GO_CELL_CYCLE	BLM,BRIP1,C15orf42,CCNE1,CDC25A,CDC6,CDC7,CDCA5,CHEK1,CLSPN,DSCC1,EXO1,EZH2,FANCA,FANCD2,FANCI,FOXM1,GINS1,MCM10,MCM2,MCM3,MCM4,MCM6,MKI67,MND1,PTTG1,RAD51,RAN,RFWD3,RRM2,TRIP13,TYMS	32	267	1.97812e-07
GO_MITOTIC_CELL_CYCLE	BLM,C15orf42,CCNE1,CDC25A,CDC6,CDC7,CDCA5,CHEK1,CLSPN,DSCC1,FANCI,FOXM1,GINS1,MCM10,MCM2,MCM3,MCM4,MCM6,PTTG1,RAN,RFWD3,RRM2,TYMS	23	147	4.493e-07
GO_CELL_CYCLE_PHASE_TRANSITION	CCNE1,CDC25A,CDC6,CDC7,CDCA5,CHEK1,FOXM1,MCM10,MCM2,MCM3,MCM4,MCM6,RRM2,TYMS	14	64	3.64811e-06
GO_CELL_CYCLE_G1_S_PHASE_TRANSITION	CCNE1,CDC25A,CDC6,CDC7,CDCA5,MCM10,MCM2,MCM3,MCM4,MCM6,RRM2,TYMS	12	48	4.85909e-06
GO_DNA_REPLICATION_INITIATION	CCNE1,CDC6,CDC7,GINS4,MCM10,MCM2,MCM3,MCM4,MCM6	9	29	1.37656e-05
GO_REGULATION_OF_DOUBLE_STRAND_BREAK_REPAIR_VIA_HOMOLOGOUS_RECOMBINATION	C12orf48,CHEK1,POLQ,RAD51,RAD51AP1	5	13	0.000477316
GO_DNA_DEPENDENT_DNA_REPLICATION	BLM,CCNE1,CDC6,CDC7,GINS1,GINS3,GINS4,MCM10,MCM2,MCM3,MCM4,MCM6,POLQ,RAD51	14	99	0.000683233
GO_DNA_REPLICATION	BLM,BRIP1,C15orf42,CCNE1,CDC25A,CDC6,CDC7,CHEK1,CLSPN,DSCC1,EXO1,GINS1,GINS3,GINS4,MCM10,MCM2,MCM3,MCM4,MCM6,POLQ,RAD51,RRM2	22	208	0.000871556
GO_RESPONSE_TO_VITAMIN	BRIP1,CCNE1,DNMT3B,TYMS	4	9	0.00100942
GO_REGULATION_OF_DOUBLE_STRAND_BREAK_REPAIR	C12orf48,CHEK1,FOXM1,POLQ,RAD51,RAD51AP1	6	27	0.00318849
GO_DNA_GEOMETRIC_CHANGE	BLM,BRIP1,GINS1,GINS4,MCM2,MCM3,MCM4,MCM6,PIF1,RAD51	10	70	0.00452322
GO_REGULATION_OF_TRANSCRIPTION_INVOLVED_IN_G1_S_TRANSITION_OF_MITOTIC_CELL_CYCLE	CCNE1,CDC6,RRM2,TYMS	4	13	0.00482039
GO_MITOTIC_G2_M_TRANSITION_CHECKPOINT	BLM,C15orf42,CLSPN,FANCI	4	13	0.00482039
GO_NEGATIVE_REGULATION_OF_CELL_CYCLE_G2_M_PHASE_TRANSITION	BLM,C15orf42,CLSPN,FANCI	4	14	0.00646435
GO_RESPONSE_TO_ORGANIC_CYCLIC_COMPOUND	BLM,CCNE1,DNMT3B,EZH2,FOXM1,MKI67,RAD51,RAN,TYMS	9	62	0.00651501
GO_REGULATION_OF_CELL_CYCLE_G2_M_PHASE_TRANSITION	BLM,C15orf42,CDC7,CLSPN,FANCI	5	22	0.00657429
GO_NEGATIVE_REGULATION_OF_CELL_CYCLE_PROCESS	BLM,C15orf42,CHEK1,CLSPN,EZH2,FANCI,PTTG1,RFWD3	8	54	0.00928761
GO_REGULATION_OF_MITOTIC_CELL_CYCLE	BLM,C15orf42,CDC6,CDC7,CDCA5,CHEK1,CLSPN,EZH2,FANCI,PTTG1,RFWD3	11	90	0.00980149
GO_NEGATIVE_REGULATION_OF_MITOTIC_CELL_CYCLE	BLM,C15orf42,CHEK1,CLSPN,EZH2,FANCI,PTTG1,RFWD3	8	55	0.0103942
GO_REGULATION_OF_DNA_RECOMBINATION	BLM,C12orf48,CHEK1,POLQ,RAD51,RAD51AP1	6	34	0.0106203
GO_REGULATION_OF_CELL_CYCLE_PHASE_TRANSITION	BLM,C15orf42,CDC6,CDC7,CDCA5,CLSPN,EZH2,FANCI,RFWD3	9	67	0.0109908
GO_REGULATION_OF_CELL_CYCLE_PROCESS	BLM,C15orf42,CDC6,CDC7,CDCA5,CHEK1,CLSPN,EZH2,FANCI,FOXM1,PTTG1,RFWD3	12	106	0.0126834
GO_STRAND_DISPLACEMENT	BLM,BRIP1,EXO1,RAD51,RAD51AP1	5	26	0.0137798
GO_RESPONSE_TO_ALCOHOL	BLM,CCNE1,DNMT3B,EZH2,RAD51,TYMS	6	36	0.0140762
GO_NEGATIVE_REGULATION_OF_CELL_DIVISION	BLM,CHEK1,PTTG1	3	10	0.0164578
GO_MITOTIC_SISTER_CHROMATID_COHESION	CDCA5,DSCC1	2	4	0.0183481
GO_RESPONSE_TO_VITAMIN_A	DNMT3B,TYMS	2	4	0.0183481
GO_CELLULAR_RESPONSE_TO_ALCOHOL	BLM,DNMT3B,RAD51	3	11	0.0217201
GO_REGULATION_OF_CELL_CYCLE	BLM,C15orf42,CCNE1,CDC25A,CDC6,CDC7,CDCA5,CHEK1,CLSPN,EZH2,FANCI,FOXM1,PTTG1,RFWD3	14	143	0.0241225
GO_REGULATION_OF_CELL_DIVISION	BLM,CDC6,CDCA5,CHEK1,PTTG1	5	30	0.0250595
GO_NEGATIVE_REGULATION_OF_CELL_CYCLE_PHASE_TRANSITION	BLM,C15orf42,CLSPN,EZH2,FANCI,RFWD3	6	41	0.026039
GO_DEVELOPMENTAL_GROWTH	CCNE1,EZH2,GINS1,GINS4,TYMS	5	31	0.0286014
GO_G2_DNA_DAMAGE_CHECKPOINT	BLM,CHEK1,CLSPN,FANCI	4	21	0.0286366
GO_ANDROGEN_RECEPTOR_SIGNALING_PATHWAY	CCNE1,RAN	2	5	0.0294563
GO_DEOXYRIBONUCLEOTIDE_BIOSYNTHETIC_PROCESS	RRM2,TYMS	2	5	0.0294563
GO_REGULATION_OF_TRANSFERASE_ACTIVITY	BLM,CCNE1,CDC25A,CDC6,CLSPN,DKC1,DSCC1,EZH2,PIF1	9	79	0.0309451
GO_RESPONSE_TO_HORMONE	CCNE1,CDC6,DNMT3B,EZH2,FOXM1,RAN,TYMS	7	55	0.0332525
GO_NEGATIVE_REGULATION_OF_DNA_RECOMBINATION	BLM,C12orf48,POLQ	3	13	0.0346923
GO_CELLULAR_RESPONSE_TO_ORGANIC_CYCLIC_COMPOUND	BLM,CCNE1,DNMT3B,RAD51,RAN	5	33	0.036612
GO_ORGANELLE_FISSION	CDC25A,CDC6,CDCA5,DSCC1,FANCA,FANCD2,MKI67,PTTG1,RAD51,RAN,TRIP13	11	109	0.0388277
GO_GROWTH	CCNE1,EZH2,GINS1,GINS4,TYMS	5	34	0.0410933
GO_DNA_REPLICATION_CHECKPOINT	C15orf42,CDC6,CLSPN	3	14	0.0423908
GO_INNER_CELL_MASS_CELL_PROLIFERATION	GINS1,GINS4	2	6	0.042567
GO_RESPONSE_TO_MINERALOCORTICOID	CCNE1,RAN	2	6	0.042567
GO_DNA_INTEGRITY_CHECKPOINT	BLM,BRIP1,C15orf42,CDC6,CHEK1,CLSPN,FANCI,RFWD3	8	72	0.0477806

## Sheet: mC3
Table S3-3: Cluster mC3
mC3: 44 genes	ATF7IP,RFC3,FANCG,CDKN2D,CDC25C,HUWE1,CDT1,RECQL4,TRIM25,MCM8,RAD21,C15orf60,TIMELESS,HMGB2,CHAF1B,LIN9,EYA2,SMC1A,TET3,DTL,HELLS,FANCC,XRCC2,ACTR5,UBE2T,RAD54L,UHRF1,RFC4,APEX2,POLA1,UNG,RAD54B,RNF168,GINS2,CDK1,CENPF,CCNE2,CDK2,NONO,THOC4,PRKDC,DNMT3A,TOP2A,HSPD1
GO	genes	k: number of selected genes in GO term	n: number of genes in GO term	pv
GO_PROTEIN_MONOUBIQUITINATION	DTL,HUWE1,RNF168,TRIM25,UBE2T,UHRF1	6	17	0.000207747
GO_CELL_CYCLE	APEX2,C15orf60,CCNE2,CDC25C,CDK1,CDK2,CDKN2D,CDT1,CENPF,CHAF1B,DNMT3A,DTL,FANCG,GINS2,HELLS,LIN9,MCM8,POLA1,PRKDC,RAD21,RAD54B,RAD54L,SMC1A,TIMELESS,TOP2A,UHRF1,XRCC2	27	267	0.000244027
GO_MITOTIC_CELL_CYCLE	CCNE2,CDC25C,CDK1,CDK2,CDKN2D,CDT1,CENPF,DNMT3A,GINS2,HELLS,MCM8,POLA1,PRKDC,RAD21,SMC1A,TIMELESS,TOP2A,XRCC2	18	147	0.000565274
GO_CELL_DIVISION	CCNE2,CDC25C,CDK1,CDK2,CENPF,HELLS,RAD21,SMC1A,TIMELESS,TOP2A	10	64	0.00225047
GO_REGULATION_OF_CIRCADIAN_RHYTHM	NONO,PRKDC,TIMELESS,TOP2A	4	12	0.00348406
GO_CELL_CYCLE_CHECKPOINT	CCNE2,CDC25C,CDK1,CDK2,CDT1,CENPF,DTL,FANCG,PRKDC,SMC1A,TOP2A	11	82	0.00469356
GO_MITOTIC_NUCLEAR_DIVISION	CDC25C,CDK1,CDK2,CENPF,HELLS,RAD21,SMC1A,TIMELESS	8	49	0.00503062
GO_RESPONSE_TO_DRUG	CDK1,CDK2,CENPF,DNMT3A,HMGB2,RAD54B,RAD54L	7	39	0.00514221
GO_CELL_CYCLE_PHASE_TRANSITION	CCNE2,CDC25C,CDK1,CDK2,CDKN2D,CDT1,MCM8,POLA1,TIMELESS	9	64	0.00809153
GO_CELL_CYCLE_PROCESS	CCNE2,CDC25C,CDK1,CDK2,CDKN2D,CDT1,CENPF,DTL,FANCG,GINS2,HELLS,MCM8,POLA1,PRKDC,RAD21,RAD54B,RAD54L,SMC1A,TIMELESS,TOP2A,XRCC2	21	229	0.00894073
GO_METHYLATION_DEPENDENT_CHROMATIN_SILENCING	DNMT3A,HELLS	2	3	0.00952548
GO_DNA_RECOMBINATION	ACTR5,APEX2,C15orf60,GINS2,HMGB2,HSPD1,MCM8,NONO,POLA1,PRKDC,RAD21,RAD54B,RAD54L,RECQL4,RFC3,RFC4,RNF168,TOP2A,UNG,XRCC2	20	215	0.00960579
GO_REPRODUCTION	C15orf60,CDC25C,CDK1,CDK2,DNMT3A,FANCG,HMGB2,MCM8,PRKDC,RAD21,RAD54B,RAD54L,SMC1A,TOP2A,XRCC2	15	143	0.00996421
GO_ORGANELLE_FISSION	CDC25C,CDK1,CDK2,CENPF,HELLS,RAD21,RAD54B,RAD54L,SMC1A,TIMELESS,TOP2A,XRCC2	12	109	0.0158209
GO_MICROTUBULE_ORGANIZING_CENTER_ORGANIZATION	CDK1,CDK2,XRCC2	3	10	0.0164578
GO_CELL_CYCLE_G1_S_PHASE_TRANSITION	CCNE2,CDK1,CDK2,CDKN2D,CDT1,MCM8,POLA1	7	48	0.0164837
GO_MITOTIC_CELL_CYCLE_CHECKPOINT	CDC25C,CDK1,CDK2,CENPF,PRKDC,SMC1A,TOP2A	7	49	0.0183925
GO_REGULATION_OF_DNA_DEPENDENT_DNA_REPLICATION	CDK2,CDT1,RFC3,RFC4,SMC1A	5	28	0.018862
GO_CELL_DEATH	CDK1,CDKN2D,DNMT3A,EYA2,HMGB2,HSPD1,PRKDC,RAD21,TOP2A	9	76	0.0244996
GO_RHYTHMIC_PROCESS	FANCG,NONO,PRKDC,TIMELESS,TOP2A	5	30	0.0250595
GO_NEGATIVE_REGULATION_OF_CELL_DEATH	CDK1,CDKN2D,HMGB2,HSPD1,NONO,PRKDC,UNG,XRCC2	8	64	0.0252757
GO_MITOTIC_RECOMBINATION	POLA1,RAD54B,RFC3,RFC4,TOP2A,XRCC2	6	41	0.026039
GO_G1_DNA_DAMAGE_CHECKPOINT	CDC25C,CDK1,CDK2,PRKDC	4	21	0.0286366
GO_PROTEIN_UBIQUITINATION_INVOLVED_IN_UBIQUITIN_DEPENDENT_PROTEIN_CATABOLIC_PROCESS	CDK1,HUWE1,TRIM25,UHRF1	4	21	0.0286366
GO_SISTER_CHROMATID_SEGREGATION	CENPF,RAD21,SMC1A,TOP2A	4	21	0.0286366
GO_SOMATIC_RECOMBINATION_OF_IMMUNOGLOBULIN_GENE_SEGMENTS	HSPD1,PRKDC,RNF168,UNG	4	21	0.0286366
GO_RESPONSE_TO_CADMIUM_ION	CDK1,CDK2	2	5	0.0294563
GO_NEGATIVE_REGULATION_OF_MITOTIC_CELL_CYCLE	CDC25C,CDK1,CDK2,CENPF,PRKDC,SMC1A,TOP2A	7	55	0.0332525
GO_REGULATION_OF_TYPE_I_INTERFERON_PRODUCTION	HMGB2,HSPD1,PRKDC,TRIM25	4	22	0.0335393
GO_POSITIVE_REGULATION_OF_TYPE_I_INTERFERON_PRODUCTION	HMGB2,HSPD1,PRKDC	3	13	0.0346923
GO_RESPONSE_TO_ETHANOL	CDK1,CDK2,DNMT3A	3	13	0.0346923
GO_REGULATION_OF_TRANSCRIPTION_INVOLVED_IN_G1_S_TRANSITION_OF_MITOTIC_CELL_CYCLE	CDK1,CDT1,POLA1	3	13	0.0346923
GO_HISTONE_UBIQUITINATION	HUWE1,RNF168,UHRF1	3	13	0.0346923
GO_COVALENT_CHROMATIN_MODIFICATION	CDK1,CDK2,DNMT3A,EYA2,HELLS,HUWE1,RNF168,TET3,UHRF1	9	81	0.0358642
GO_SOMATIC_CELL_DNA_RECOMBINATION	HMGB2,HSPD1,PRKDC,RNF168,UNG	5	33	0.036612
GO_REGULATION_OF_CELL_DEATH	CDK1,CDKN2D,DNMT3A,HMGB2,HSPD1,NONO,PRKDC,TOP2A,UNG,XRCC2	10	95	0.0378541
GO_NEGATIVE_REGULATION_OF_CELL_CYCLE_G1_S_PHASE_TRANSITION	CDC25C,CDK1,CDK2,PRKDC	4	23	0.0389077
GO_SIGNAL_TRANSDUCTION_IN_RESPONSE_TO_DNA_DAMAGE	CDC25C,CDK1,CDK2,PRKDC,SMC1A	5	34	0.0410933
GO_PEPTIDYL_SERINE_MODIFICATION	CDK1,CDK2,PRKDC	3	14	0.0423908
GO_DETERMINATION_OF_ADULT_LIFESPAN	RAD54B,RAD54L	2	6	0.042567
GO_RESPONSE_TO_ABIOTIC_STIMULUS	ACTR5,CDK2,CDKN2D,DNMT3A,DTL,FANCG,HSPD1,PRKDC,RAD54B,RAD54L,RNF168,SMC1A,TIMELESS,XRCC2	14	154	0.0439986

## Sheet: mC4
Table S3-4: Cluster mC4
mC4: 60 genes	DEM1,MCM5,POLA2,TATDN2,HMGA1,ZNF259,APOBEC3D,CCNB1IP1,MTA2,ADRA1D,NHEJ1,TEX15,RPA4,RPA1,TERT,MAD2L2,PRIM2,INO80C,NFIB,PIWIL4,CBS,SRPK1,FBXO18,WRNIP1,POLG,RFC2,EXOSC6,TEX11,PPIA,HIST1H4B,KDM1B,BCL11B,CDK2AP1,RNF8,MCM7,POLR2C,DNMT1,RBX1,APOBEC3G,TERF2,KLHDC3,POLR2D,POLR2F,UFD1L,GAR1,POLD3,XRCC6,SMARCB1,POLH,VCP,APOBEC3A,RBMS1,MSH6,TET1,FEN1,APOBEC3F,SSRP1,CHEK2,HIST1H4H,DCLRE1B
GO	genes	k: number of selected genes in GO term	n: number of genes in GO term	pv
GO_REGULATION_OF_SYMBIOSIS_ENCOMPASSING_MUTUALISM_THROUGH_PARASITISM	APOBEC3A,APOBEC3D,APOBEC3F,APOBEC3G,POLR2C,POLR2D,POLR2F,PPIA,SMARCB1,SRPK1	10	37	0.000293075
GO_REGULATION_OF_VIRAL_GENOME_REPLICATION	APOBEC3A,APOBEC3D,APOBEC3F,APOBEC3G,PPIA,SRPK1	6	16	0.000823086
GO_NEGATIVE_REGULATION_OF_VIRAL_GENOME_REPLICATION	APOBEC3A,APOBEC3D,APOBEC3F,APOBEC3G,SRPK1	5	11	0.000841816
GO_REGULATION_OF_MULTI_ORGANISM_PROCESS	APOBEC3A,APOBEC3D,APOBEC3F,APOBEC3G,POLR2C,POLR2D,POLR2F,PPIA,SMARCB1,SRPK1	10	45	0.00161079
GO_NEGATIVE_REGULATION_OF_VIRAL_PROCESS	APOBEC3A,APOBEC3D,APOBEC3F,APOBEC3G,SRPK1	5	15	0.0042633
GO_NEGATIVE_REGULATION_OF_MULTI_ORGANISM_PROCESS	APOBEC3A,APOBEC3D,APOBEC3F,APOBEC3G,SRPK1	5	16	0.00582703
GO_POSITIVE_REGULATION_OF_VIRAL_PROCESS	POLR2C,POLR2D,POLR2F,PPIA,SMARCB1,SRPK1	6	23	0.00666549
GO_NEGATIVE_REGULATION_OF_GENE_SILENCING	HMGA1,TERT,TET1	3	6	0.00795178
GO_POSITIVE_REGULATION_OF_MULTI_ORGANISM_PROCESS	POLR2C,POLR2D,POLR2F,PPIA,SMARCB1,SRPK1	6	24	0.00834413
GO_IMMUNE_EFFECTOR_PROCESS	APOBEC3A,APOBEC3D,APOBEC3F,APOBEC3G,EXOSC6,MSH6,RNF8	7	33	0.0113411
GO_ERROR_FREE_TRANSLESION_SYNTHESIS	POLH,RFC2,RPA1,UFD1L,VCP	5	19	0.0128759
GO_VIRAL_LATENCY	HMGA1,PPIA,XRCC6	3	7	0.0131348
GO_REGULATION_OF_CELLULAR_SENESCENCE	HMGA1,TERF2,TERT	3	7	0.0131348
GO_ANATOMICAL_STRUCTURE_HOMEOSTASIS	DCLRE1B,FEN1,GAR1,HIST1H4B,HIST1H4H,POLA2,POLD3,PRIM2,RFC2,RPA1,TERF2,TERT,TEX15,XRCC6	14	98	0.0149812
GO_DNA_DEPENDENT_DNA_REPLICATION	CDK2AP1,FBXO18,FEN1,HMGA1,MCM5,MCM7,POLA2,POLD3,POLG,PRIM2,RFC2,RPA1,RPA4,ZNF259	14	99	0.0163675
GO_RETROGRADE_PROTEIN_TRANSPORT_ER_TO_CYTOSOL	UFD1L,VCP	2	3	0.0175614
GO_TELOMERE_ORGANIZATION	DCLRE1B,FEN1,GAR1,HIST1H4B,HIST1H4H,POLA2,POLD3,PRIM2,RFC2,RPA1,TERF2,TERT,XRCC6	13	91	0.0192777
GO_REGULATION_OF_GENE_SILENCING	DNMT1,HMGA1,TERT,TET1	4	14	0.019478
GO_PYRIMIDINE_RIBONUCLEOSIDE_CATABOLIC_PROCESS	APOBEC3A,APOBEC3F,APOBEC3G	3	8	0.0198404
GO_SINGLE_ORGANISM_BIOSYNTHETIC_PROCESS	CBS,GAR1,MAD2L2,POLD3,POLH,RFC2,RPA1,RPA4,TERF2,TERT,UFD1L,VCP,ZNF259	13	94	0.0249779
GO_BLASTOCYST_DEVELOPMENT	CCNB1IP1,SMARCB1,TET1,ZNF259	4	15	0.0250107
GO_DNA_STRAND_ELONGATION	DCLRE1B,FEN1,POLA2,POLD3,PRIM2,TERT	6	30	0.025238
GO_PYRIMIDINE_RIBONUCLEOSIDE_METABOLIC_PROCESS	APOBEC3A,APOBEC3F,APOBEC3G	3	9	0.0281016
GO_RIBONUCLEOSIDE_CATABOLIC_PROCESS	APOBEC3A,APOBEC3F,APOBEC3G	3	9	0.0281016
GO_REGULATION_OF_CELL_AGING	HMGA1,TERF2,TERT	3	9	0.0281016
GO_NEGATIVE_REGULATION_OF_CHROMATIN_MODIFICATION	DNMT1,HMGA1,SMARCB1,TET1	4	16	0.0314052
GO_REGULATION_OF_PRI_MIRNA_TRANSCRIPTION_FROM_RNA_POLYMERASE_II_PROMOTER	NFIB,TERT	2	4	0.0333367
GO_NEGATIVE_REGULATION_OF_HISTONE_METHYLATION	DNMT1,SMARCB1	2	4	0.0333367
GO_VIRAL_GENOME_REPLICATION	SMARCB1,VCP	2	4	0.0333367
GO_TELOMERE_MAINTENANCE_VIA_RECOMBINATION	FEN1,POLA2,POLD3,PRIM2,RFC2,RPA1	6	32	0.0339779
GO_GENE_SILENCING_BY_RNA	HIST1H4B,HIST1H4H,PIWIL4,POLR2C,POLR2D,POLR2F,TERT	7	41	0.035922
GO_TRANSLESION_SYNTHESIS	MAD2L2,POLD3,POLH,RFC2,RPA1,UFD1L,VCP	7	41	0.035922
GO_REGULATION_OF_HISTONE_METHYLATION	DNMT1,SMARCB1,TET1	3	10	0.0379149
GO_POSITIVE_REGULATION_OF_VIRAL_TRANSCRIPTION	POLR2C,POLR2D,POLR2F,SMARCB1	4	17	0.0386815
GO_RESPONSE_TO_GROWTH_FACTOR	DNMT1,MCM7,POLR2C,POLR2D,POLR2F,ZNF259	6	33	0.0390083
GO_AGING	CHEK2,DNMT1,HMGA1,MSH6,POLG,TERF2,TERT	7	42	0.040462
GO_HOMEOSTATIC_PROCESS	ADRA1D,DCLRE1B,FEN1,GAR1,HIST1H4B,HIST1H4H,POLA2,POLD3,POLG,PRIM2,RFC2,RPA1,TERF2,TERT,TEX15,XRCC6	16	132	0.0413181
GO_POSITIVE_REGULATION_OF_GENE_EXPRESSION	BCL11B,CHEK2,DNMT1,HIST1H4B,HIST1H4H,HMGA1,MAD2L2,MTA2,NFIB,POLR2C,POLR2D,POLR2F,SMARCB1,TERF2,TERT,TET1,XRCC6,ZNF259	18	155	0.0446019
GO_PYRIMIDINE_NUCLEOSIDE_CATABOLIC_PROCESS	APOBEC3A,APOBEC3F,APOBEC3G	3	11	0.0492467
GO_RNA_MODIFICATION	APOBEC3F,APOBEC3G,GAR1	3	11	0.0492467
GO_GLYCOSYL_COMPOUND_CATABOLIC_PROCESS	APOBEC3A,APOBEC3F,APOBEC3G	3	11	0.0492467
